# Supplementary material for: Data-driven analysis of a validated risk score for ovarian cancer identifies clinically distinct patterns during follow-up and treatment
Source: Commun Med (Lond). 2022 Oct 1;2:124. doi: 10.1038/s43856-022-00193-6 (PMC9526736; doi:10.1038/s43856-022-00193-6)
Supplement: Supplementary file 2 — Supplementary Data 1 [file 43856_2022_193_MOESM2_ESM.xlsx]

## Sheet: Figure 1
Datapoints for individual proteins and the risk-score in relation to age.
data for protein: PROK1
age	fit	lwr	upr
22.2	6.27018712299695	5.64965836307293	6.89071588292097
22.9636363636364	6.26873326602356	5.65888822148063	6.87857831056649
23.7272727272727	6.26727940905017	5.66810475216924	6.8664540659311
24.4909090909091	6.26582555207678	5.67730723020628	6.85434387394727
25.2545454545455	6.26437169510339	5.68649487817765	6.84224851202912
26.0181818181818	6.26291783812999	5.6956668614563	6.83016881480369
26.7818181818182	6.2614639811566	5.70482228296254	6.81810567935067
27.5454545454545	6.26001012418321	5.71396017735274	6.80606007101368
28.3090909090909	6.25855626720982	5.72307950456478	6.79403302985487
29.0727272727273	6.25710241023643	5.73217914263805	6.78202567783481
29.8363636363636	6.25564855326304	5.74125787971464	6.77003922681144
30.6	6.25419469628965	5.75031440511419	6.75807498746511
31.3636363636364	6.25274083931626	5.75934729935994	6.74613437927258
32.1272727272727	6.25128698234287	5.76835502301498	6.73421894167075
32.8909090909091	6.24983312536948	5.77733590416707	6.72233034657188
33.6545454545455	6.24837926839608	5.78628812437601	6.71047041241616
34.4181818181818	6.24692541142269	5.79520970286957	6.69864111997582
35.1818181818182	6.2454715544493	5.80409847874169	6.68684463015692
35.9454545454545	6.24401769747591	5.81295209086872	6.6750833040831
36.7090909090909	6.24256384050252	5.82176795521641	6.66335972578863
37.4727272727273	6.24110998352913	5.83054323915997	6.6516767278983
38.2363636363636	6.23965612655574	5.83927483238212	6.64003742072936
39	6.23820226958235	5.84795931384776	6.62844522531694
39.7636363636364	6.23674841260896	5.85659291427851	6.61690391093941
40.5272727272727	6.23529455563557	5.86517147346512	6.60541763780601
41.2909090909091	6.23384069866218	5.87369039165981	6.59399100566455
42.0545454545454	6.23238684168878	5.88214457418452	6.58262910919305
42.8181818181818	6.23093298471539	5.89052836827602	6.57133760115476
43.5818181818182	6.229479127742	5.89883549106648	6.56012276441753
44.3454545454545	6.22802527076861	5.90705894747461	6.54899159406262
45.1090909090909	6.22657141379522	5.91519093666506	6.53795189092538
45.8727272727273	6.22511755682183	5.92322274563619	6.52701236800747
46.6363636363636	6.22366369984844	5.93114462843959	6.51618277125729
47.4	6.22220984287505	5.93894566955082	6.50547401619927
48.1636363636364	6.22075598590166	5.94661363004563	6.49489834175768
48.9272727272727	6.21930212892827	5.9541347755576	6.48446948229893
49.6909090909091	6.21784827195488	5.96149368559646	6.47420285831329
50.4545454545455	6.21639441498148	5.96867304482046	6.46411578514251
51.2181818181818	6.21494055800809	5.97565341845397	6.45422769756222
51.9818181818182	6.2134867010347	5.98241301644122	6.44456038562819
52.7454545454545	6.21203284406131	5.98892745438795	6.43513823373467
53.5090909090909	6.21057898708792	5.99516952414567	6.42598845003017
54.2727272727273	6.20912513011453	6.00110899328156	6.4171412669475
55.0363636363636	6.20767127314114	6.00671246075703	6.40863008552525
55.8	6.20621741616775	6.01194330569282	6.40049152664268
56.5636363636364	6.20476355919436	6.01676177632809	6.39276534206063
57.3272727272727	6.20330970222097	6.02112527545775	6.38549412898418
58.0909090909091	6.20185584524758	6.02498890378235	6.3787227867128
58.8545454545454	6.20040198827418	6.0283063193991	6.37249765714927
59.6181818181818	6.19894813130079	6.03103095486569	6.3668653077359
60.3818181818182	6.1974942743274	6.03311759814618	6.36187095050863
61.1454545454545	6.19604041735401	6.03452428863334	6.35755654607469
61.9090909090909	6.19458656038062	6.03521440900054	6.3539587117607
62.6727272727273	6.19313270340723	6.03515878129287	6.35110662552159
63.4363636363636	6.19167884643384	6.03433752276155	6.34902017010612
64.2	6.19022498946045	6.03274140671045	6.34770857221045
64.9636363636364	6.18877113248706	6.03037252084326	6.34716974413085
65.7272727272727	6.18731727551367	6.02724411680284	6.3473904342245
66.4909090909091	6.18586341854027	6.02337967552972	6.34834716155083
67.2545454545455	6.18440956156688	6.01881133699955	6.35000778613422
68.0181818181818	6.18295570459349	6.01357792608916	6.35233348309782
68.7818181818182	6.1815018476201	6.00772283175125	6.35528086348895
69.5454545454545	6.18004799064671	6.00129196838254	6.35880401291088
70.3090909090909	6.17859413367332	5.99433198544655	6.36285628190009
71.0727272727273	6.17714027669993	5.98688881763416	6.3673917357657
71.8363636363636	6.17568641972654	5.97900660195602	6.37236623749706
72.6	6.17423256275315	5.97072694024136	6.37773818526493
73.3636363636364	6.17277870577976	5.96208845753924	6.38346895402027
74.1272727272727	6.17132484880637	5.95312659572568	6.38952310188705
74.8909090909091	6.16987099183297	5.94387358205721	6.39586840160874
75.6545454545454	6.16841713485958	5.93435851947163	6.40247575024753
76.4181818181818	6.16696327788619	5.92460755527299	6.40931900049939
77.1818181818182	6.1655094209128	5.91464409496382	6.41637474686178
77.9454545454545	6.16405556393941	5.90448903705722	6.4236220908216
78.7090909090909	6.16260170696602	5.8941610121637	6.43104240176834
79.4727272727273	6.16114784999263	5.88367661543254	6.43861908455272
80.2363636363636	6.15969399301924	5.87305062570591	6.44633736033257
81	6.15824013604585	5.86229620778371	6.45418406430798
81.7636363636364	6.15678627907246	5.85142509627445	6.46214746187046
82.5272727272727	6.15533242209906	5.84044776086825	6.47021708332988
83.2909090909091	6.15387856512567	5.82937355371418	6.47838357653717
84.0545454545454	6.15242470815228	5.81821084007082	6.48663857623375
84.8181818181818	6.15097085117889	5.80696711364272	6.49497458871506
85.5818181818182	6.1495169942055	5.79564909810046	6.50338489031054
86.3454545454545	6.14806313723211	5.78426283626627	6.51186343819795
87.1090909090909	6.14660928025872	5.77281376837295	6.52040479214449
87.8727272727273	6.14515542328533	5.76130680069678	6.52900404587388
88.6363636363636	6.14370156631194	5.74974636574418	6.5376567668797
89.4	6.14224770933855	5.73813647504814	6.54635894362896
90.1636363636364	6.14079385236515	5.72648076551039	6.55510693921992
90.9272727272727	6.13933999539176	5.7147825401132	6.56389745067033
91.6909090909091	6.13788613841837	5.7030448037224	6.57272747311435
92.4545454545455	6.13643228144498	5.69127029461119	6.58159426827878
93.2181818181818	6.13497842447159	5.6794615122526	6.59049533669058
93.9818181818182	6.1335245674982	5.66762074185678	6.59942839313962
94.7454545454545	6.13207071052481	5.65575007606607	6.60839134498355
95.5090909090909	6.13061685355142	5.64385143416635	6.61738227293648
96.2727272727273	6.12916299657803	5.63192657912539	6.62639941403067
97.0363636363636	6.12770913960464	5.61997713272775	6.63544114648152
97.8	6.12625528263125	5.6080045890404	6.64450597622209
data for protein: WFDC2
age	fit	lwr	upr
22.2	9.94669271364322	9.61178817048623	10.2815972568002
22.9636363636364	9.97102901287066	9.64189055994187	10.3001674657994
23.7272727272727	9.99536531209809	9.67198575631645	10.3187448678797
24.4909090909091	10.0197016113255	9.70207336835787	10.3373298542932
25.2545454545455	10.044037910553	9.73215297648925	10.3559228446167
26.0181818181818	10.0683742097804	9.76222413025542	10.3745242893053
26.7818181818182	10.0927105090078	9.792286345495	10.3931346725206
27.5454545454545	10.1170468082352	9.82233910120399	10.4117545152665
28.3090909090909	10.1413831074627	9.85238183605217	10.4303843788732
29.0727272727273	10.1657194066901	9.88241394450809	10.4490248688721
29.8363636363636	10.1900557059175	9.9124347725219	10.4676766393132
30.6	10.214392005145	9.94244361270851	10.4863403975814
31.3636363636364	10.2387283043724	9.97243969896447	10.5050169097803
32.1272727272727	10.2630646035998	10.0024222004429	10.5237070067568
32.8909090909091	10.2874009028273	10.0323902147987	10.5424115908558
33.6545454545455	10.3117372020547	10.0623427606047	10.5611316435047
34.4181818181818	10.3360735012821	10.0922787688215	10.5798682337428
35.1818181818182	10.3604098005096	10.1221970731901	10.598622527829
35.9454545454545	10.384746099737	10.1520963993925	10.6173958000815
36.7090909090909	10.4090823989644	10.1819753528038	10.6361894451251
37.4727272727273	10.4334186981919	10.2118324046327	10.655004991751
38.2363636363636	10.4577549974193	10.2416658762152	10.6738441186234
39	10.4820912966467	10.2714739211901	10.6927086721033
39.7636363636364	10.5064275958742	10.3012545052465	10.7116006865018
40.5272727272727	10.5307638951016	10.3310053830846	10.7305224071186
41.2909090909091	10.555100194329	10.3607240721824	10.7494763164756
42.0545454545454	10.5794364935565	10.3904078228996	10.7684651642133
42.8181818181818	10.6037727927839	10.4200535843928	10.787492001175
43.5818181818182	10.6281090920113	10.4496579657458	10.8065602182768
44.3454545454545	10.6524453912388	10.479217191655	10.8256735908225
45.1090909090909	10.6767816904662	10.5087270519446	10.8448363289878
45.8727272727273	10.7011179896936	10.5381828441349	10.8640531352523
46.6363636363636	10.725454288921	10.5675793082564	10.8833292695857
47.4	10.7497905881485	10.5969105531095	10.9026706231875
48.1636363636364	10.7741268873759	10.6261699732448	10.922083801507
48.9272727272727	10.7984631866033	10.6553501561104	10.9415762170963
49.6909090909091	10.8227994858308	10.6844427791391	10.9611561925225
50.4545454545455	10.8471357850582	10.7134384970966	10.9808330730198
51.2181818181818	10.8714720842856	10.7423268208727	11.0006173476986
51.9818181818182	10.8958083835131	10.7710959901925	11.0205207768337
52.7454545454545	10.9201446827405	10.7997328445953	11.0405565208857
53.5090909090909	10.9444809819679	10.8282226996166	11.0607392643193
54.2727272727273	10.9688172811954	10.8565492385605	11.0810853238303
55.0363636363636	10.9931535804228	10.884694434608	11.1016127262376
55.8	11.0174898796502	10.9126385231655	11.122341236135
56.5636363636364	11.0418261788777	10.9403600498763	11.1432923078791
57.3272727272727	11.0661624781051	10.9678360246738	11.1644889315364
58.0909090909091	11.0904987773325	10.995042215032	11.1859553396331
58.8545454545454	11.11483507656	11.0219536098396	11.2077165432803
59.6181818181818	11.1391713757874	11.04854507626	11.2297976753147
60.3818181818182	11.1635076750148	11.0747922129807	11.252223137049
61.1454545454545	11.1878439742423	11.1006723735121	11.2750155749724
61.9090909090909	11.2121802734697	11.1261657951779	11.2981947517614
62.6727272727273	11.2365165726971	11.1512567303928	11.3217764150015
63.4363636363636	11.2608528719246	11.1759344482714	11.3457712955777
64.2	11.285189171152	11.200193969089	11.3701843732149
64.9636363636364	11.3095254703794	11.2240364195967	11.3950145211621
65.7272727272727	11.3338617696068	11.2474689518166	11.4202545873971
66.4909090909091	11.3581980688343	11.2705042386079	11.4458918990607
67.2545454545455	11.3825343680617	11.2931596261833	11.4719091099401
68.0181818181818	11.4068706672891	11.3154560686525	11.4982852659258
68.7818181818182	11.4312069665166	11.3374169833948	11.5249969496383
69.5454545454545	11.455543265744	11.3590671507928	11.5520193806952
70.3090909090909	11.4798795649714	11.3804317479507	11.5793273819922
71.0727272727273	11.5042158641989	11.401535566204	11.6068961621937
71.8363636363636	11.5285521634263	11.4224024266652	11.6347019001874
72.6	11.5528884626537	11.4430547821882	11.6627221431193
73.3636363636364	11.5772247618812	11.4635134790338	11.6909360447285
74.1272727272727	11.6015610611086	11.4837976454781	11.7193244767392
74.8909090909091	11.625897360336	11.5039246748397	11.7478700458323
75.6545454545454	11.6502336595635	11.523910274217	11.77655704491
76.4181818181818	11.6745699587909	11.5437685555277	11.8053713620541
77.1818181818182	11.6989062580183	11.5635121509166	11.8343003651201
77.9454545454545	11.7232425572458	11.5831523394854	11.8633327750061
78.7090909090909	11.7475788564732	11.6026991763299	11.8924585366165
79.4727272727273	11.7719151557006	11.6221616179904	11.9216686934108
80.2363636363636	11.7962514549281	11.6415476407313	11.9509552691249
81	11.8205877541555	11.6608643497047	11.9803111586063
81.7636363636364	11.8449240533829	11.6801180781766	12.0097300285892
82.5272727272727	11.8692603526104	11.6993144767261	12.0392062284946
83.2909090909091	11.8935966518378	11.718458592786	12.0687347108896
84.0545454545454	11.9179329510652	11.737554941156	12.0983109609745
84.8181818181818	11.9422692502927	11.7566075662509	12.1279309343344
85.5818181818182	11.9666055495201	11.7756200968918	12.1575910021484
86.3454545454545	11.9909418487475	11.7945957944401	12.1872879030549
87.1090909090909	12.0152781479749	11.813537595035	12.2170187009149
87.8727272727273	12.0396144472024	11.8324481466345	12.2467807477703
88.6363636363636	12.0639507464298	11.8513298414993	12.2765716513603
89.4	12.0882870456572	11.8701848446872	12.3063892466273
90.1636363636364	12.1126233448847	11.8890151190644	12.3362315707049
90.9272727272727	12.1369596441121	11.907822447278	12.3660968409463
91.6909090909091	12.1612959433395	11.926608451079	12.3959834356001
92.4545454545455	12.185632242567	11.9453746083363	12.4258898767976
93.2181818181818	12.2099685417944	11.9641222680364	12.4558148155524
93.9818181818182	12.2343048410218	11.9828526635262	12.4857570185174
94.7454545454545	12.2586411402493	12.0015669242223	12.5157153562762
95.5090909090909	12.2829774394767	12.0202660859792	12.5456887929742
96.2727272727273	12.3073137387041	12.0389511002853	12.575676377123
97.0363636363636	12.3316500379316	12.0576228424312	12.6056772334319
97.8	12.355986337159	12.0762821187774	12.6356905555406
data for protein: KRT19
age	fit	lwr	upr
22.2	19.1219643045886	18.198873528565	20.0450550806123
22.9636363636364	19.144635222909	18.2374374074682	20.0518330383499
23.7272727272727	19.1673061412295	18.2759814602241	20.0586308222348
24.4909090909091	19.1899770595499	18.3145046084324	20.0654495106674
25.2545454545455	19.2126479778703	18.3530056956216	20.0722902601191
26.0181818181818	19.2353188961908	18.391483480211	20.0791543121705
26.7818181818182	19.2579898145112	18.4299366277161	20.0860430013063
27.5454545454545	19.2806607328316	18.4683637021039	20.0929577635593
28.3090909090909	19.303331651152	18.5067631561911	20.099900146113
29.0727272727273	19.3260025694725	18.5451333209632	20.1068718179817
29.8363636363636	19.3486734877929	18.5834723936756	20.1138745819102
30.6	19.3713444061133	18.6217784245767	20.12091038765
31.3636363636364	19.3940153244338	18.6600493020707	20.1279813467968
32.1272727272727	19.4166862427542	18.6982827361106	20.1350897493977
32.8909090909091	19.4393571610746	18.7364762395809	20.1422380825683
33.6545454545455	19.462028079395	18.7746271073927	20.1494290513973
34.4181818181818	19.4846989977155	18.8127323929743	20.1566656024566
35.1818181818182	19.5073699160359	18.850788881789	20.1639509502828
35.9454545454545	19.5300408343563	18.8887930614588	20.1712886072538
36.7090909090909	19.5527117526767	18.926741088007	20.1786824173465
37.4727272727273	19.5753826709972	18.9646287476566	20.1861365943377
38.2363636363636	19.5980535893176	19.0024514135388	20.1936557650964
39	19.620724507638	19.0402039965647	20.2012450187114
39.7636363636364	19.6433954259585	19.0778808896032	20.2089099623137
40.5272727272727	19.6660663442789	19.1154759039795	20.2166567845782
41.2909090909091	19.6887372625993	19.1529821971666	20.224492328032
42.0545454545454	19.7114081809197	19.1903921903855	20.232424171454
42.8181818181818	19.7340790992402	19.2276974746568	20.2404607238236
43.5818181818182	19.7567500175606	19.2648887036652	20.248611331456
44.3454545454545	19.779420935881	19.301955471616	20.256886400146
45.1090909090909	19.8020918542015	19.3388861740846	20.2652975343183
45.8727272727273	19.8247627725219	19.3756678497193	20.2738576953245
46.6363636363636	19.8474336908423	19.4122860005699	20.2825813811147
47.4	19.8701046091627	19.4487243888397	20.2914848294858
48.1636363636364	19.8927755274832	19.4849648080589	20.3005862469075
48.9272727272727	19.9154464458036	19.5209868271567	20.3099060644505
49.6909090909091	19.938117364124	19.5567675068059	20.3194672214421
50.4545454545455	19.9607882824444	19.592281088922	20.3292954759669
51.2181818181818	19.9834592007649	19.6274986625772	20.3394197389526
51.9818181818182	20.0061301190853	19.6623878131587	20.3498724250119
52.7454545454545	20.0288010374057	19.6969122667485	20.360689808063
53.5090909090909	20.0514719557262	19.7310315488471	20.3719123626052
54.2727272727273	20.0741428740466	19.7647006860679	20.3835850620253
55.0363636363636	20.096813792367	19.7978699914461	20.3957575932879
55.8	20.1194847106874	19.8304849882224	20.4084844331525
56.5636363636364	20.1421556290079	19.8624865421776	20.4218247158381
57.3272727272727	20.1648265473283	19.8938112862454	20.4358418084112
58.0909090909091	20.1874974656487	19.9243924287926	20.4506025025048
58.8545454545454	20.2101683839692	19.954161032188	20.4661757357503
59.6181818181818	20.2328393022896	19.98304782329	20.4826307812891
60.3818181818182	20.25551022061	20.010985545243	20.500034895977
61.1454545454545	20.2781811389304	20.0379117779755	20.5184504998854
61.9090909090909	20.3008520572509	20.0637720500132	20.5379320644886
62.6727272727273	20.3235229755713	20.0885229565973	20.5585229945453
63.4363636363636	20.3461938938917	20.1121349204011	20.5802528673824
64.2	20.3688648122121	20.1345942159073	20.6031354085169
64.9636363636364	20.3915357305326	20.1559039487579	20.6271675123073
65.7272727272727	20.414206648853	20.1760838319299	20.6523294657761
66.4909090909091	20.4368775671734	20.195168795375	20.6785863389719
67.2545454545455	20.4595484854939	20.2132066501167	20.705890320871
68.0181818181818	20.4822194038143	20.2302551515533	20.7341836560753
68.7818181818182	20.5048903221347	20.2463788445448	20.7634017997246
69.5454545454545	20.5275612404551	20.2616460307702	20.7934764501401
70.3090909090909	20.5502321587756	20.2761261053845	20.8243382121666
71.0727272727273	20.572903077096	20.2898874002559	20.8559187539361
71.8363636363636	20.5955739954164	20.3029955730461	20.8881524177867
72.6	20.6182449137369	20.3155125101129	20.9209773173608
73.3636363636364	20.6409158320573	20.3274956695933	20.9543359945212
74.1272727272727	20.6635867503777	20.3389977743761	20.9881757263793
74.8909090909091	20.6862576686981	20.3500667653228	21.0224485720735
75.6545454545454	20.7089285870186	20.3607459355973	21.0571112384398
76.4181818181818	20.731599505339	20.3710741816003	21.0921248290777
77.1818181818182	20.7542704236594	20.3810863210628	21.1274545262561
77.9454545454545	20.7769413419798	20.3908134423499	21.1630692416098
78.7090909090909	20.7996122603003	20.4002832601235	21.1989412604771
79.4727272727273	20.8222831786207	20.4095204611188	21.2350458961226
80.2363636363636	20.8449540969411	20.4185470301556	21.2713611637267
81	20.8676250152616	20.4273825510244	21.3078674794987
81.7636363636364	20.890295933582	20.4360444799813	21.3445473871827
82.5272727272727	20.9129668519024	20.4445483916056	21.3813853121992
83.2909090909091	20.9356377702228	20.4529081980366	21.4183673424091
84.0545454545454	20.9583086885433	20.4611363433276	21.4554810337589
84.8181818181818	20.9809796068637	20.4692439750194	21.492715238708
85.5818181818182	21.0036505251841	20.4772410951595	21.5300599552087
86.3454545454545	21.0263214435045	20.4851366929745	21.5675061940346
87.1090909090909	21.048992361825	20.4929388612861	21.6050458623638
87.8727272727273	21.0716632801454	20.5006548986092	21.6426716616816
88.6363636363636	21.0943341984658	20.5082913986846	21.6803769982471
89.4	21.1170051167863	20.5158543290183	21.7181559045542
90.1636363636364	21.1396760351067	20.5233490998195	21.7560029703939
90.9272727272727	21.1623469534271	20.5307806245632	21.7939132822911
91.6909090909091	21.1850178717475	20.5381533732498	21.8318823702453
92.4545454545455	21.207688790068	20.5454714193003	21.8699061608357
93.2181818181818	21.2303597083884	20.5527384808991	21.9079809358777
93.9818181818182	21.2530306267088	20.5599579574962	21.9461032959214
94.7454545454545	21.2757015450293	20.56713296208	21.9842701279785
95.5090909090909	21.2983724633497	20.5742663497561	22.0224785769433
96.2727272727273	21.3210433816701	20.581360743093	22.0607260202472
97.0363636363636	21.3437142999905	20.5884185546372	22.0990100453439
97.8	21.366385218311	20.5954420069437	22.1373284296782
data for protein: FR.alpha
age	fit	lwr	upr
22.2	9.60955508918091	9.30251827409886	9.91659190426296
22.9636363636364	9.62040027399052	9.31864974724143	9.92215080073961
23.7272727272727	9.63124545880012	9.3347746258461	9.92771629175415
24.4909090909091	9.64209064360973	9.35089255121724	9.93328873600222
25.2545454545455	9.65293582841934	9.36700313869138	9.9388685181473
26.0181818181818	9.66378101322894	9.38310597529613	9.94445605116175
26.7818181818182	9.67462619803855	9.39920061715767	9.95005177891944
27.5454545454545	9.68547138284816	9.41528658662521	9.9556561790711
28.3090909090909	9.69631656765776	9.43136336907739	9.96126976623814
29.0727272727273	9.70716175246737	9.44743040936958	9.96689309556515
29.8363636363636	9.71800693727698	9.46348710787608	9.97252676667787
30.6	9.72885212208658	9.47953281607396	9.9781714280992
31.3636363636364	9.73969730689619	9.49556683160799	9.98382778218439
32.1272727272727	9.7505424917058	9.51158839276681	9.98949659064478
32.8909090909091	9.7613876765154	9.52759667229044	9.99517868074036
33.6545454545455	9.77223286132501	9.54359077041706	10.000874952233
34.4181818181818	9.78307804613462	9.55956970706317	10.0065863852061
35.1818181818182	9.79392323094422	9.57553241301529	10.0123140488732
35.9454545454545	9.80476841575383	9.59147771999254	10.0180591115151
36.7090909090909	9.81561360056343	9.60740434941817	10.0238228517087
37.4727272727273	9.82645878537304	9.62331089971316	10.0296066710329
38.2363636363636	9.83730397018265	9.6391958318966	10.0354121084687
39	9.84814915499225	9.65505745324482	10.0412408567397
39.7636363636364	9.85899433980186	9.67089389872383	10.0470947808799
40.5272727272727	9.86983952461147	9.68670310986756	10.0529759393554
41.2909090909091	9.88068470942107	9.70248281072685	10.0588866081153
42.0545454545454	9.89152989423068	9.7182304804617	10.0648293079997
42.8181818181818	9.90237507904029	9.73394332209228	10.0708068359883
43.5818181818182	9.91322026384989	9.74961822686384	10.0768223008359
44.3454545454545	9.9240654486595	9.76525173361936	10.0828791636996
45.1090909090909	9.93491063346911	9.78083998251575	10.0889812844225
45.8727272727273	9.94575581827871	9.79637866237125	10.0951329741862
46.6363636363636	9.95660100308832	9.81186295090339	10.1013390552732
47.4	9.96744618789793	9.82728744712503	10.1076049286708
48.1636363636364	9.97829137270753	9.84264609523251	10.1139366501826
48.9272727272727	9.98913655751714	9.85793209947939	10.1203410155549
49.6909090909091	9.99998174232674	9.87313782982734	10.1268256548261
50.4545454545455	10.0108269271364	9.88825471866802	10.1333991356047
51.2181818181818	10.021672111946	9.90327314969997	10.1400710741919
51.9818181818182	10.0325172967556	9.91818234123224	10.1468522522789
52.7454545454545	10.0433624815652	9.93297022789858	10.1537547352318
53.5090909090909	10.0542076663748	9.94762334714286	10.1607919856067
54.2727272727273	10.0650528511844	9.96212673999707	10.1679789623717
55.0363636363636	10.075898035994	9.97646387967117	10.1753321923168
55.8	10.0867432208036	9.99061664620224	10.1828697954049
56.5636363636364	10.0975884056132	10.0045653704712	10.1906114407552
57.3272727272727	10.1084335904228	10.0182889754371	10.1985782054085
58.0909090909091	10.1192787752324	10.0317652449853	10.2067923054795
58.8545454545454	10.130123960042	10.0449712492035	10.2152766708806
59.6181818181818	10.1409691448516	10.0578839465821	10.2240543431211
60.3818181818182	10.1518143296612	10.0704809662654	10.2331476930571
61.1454545454545	10.1626595144708	10.0827415462	10.2425774827417
61.9090909090909	10.1735046992804	10.0946475681807	10.2523618303802
62.6727272727273	10.1843498840901	10.1061845949938	10.2625151731863
63.4363636363636	10.1951950688997	10.1173427886813	10.273047349118
64.2	10.2060402537093	10.1281175838862	10.2839629235323
64.9636363636364	10.2168854385189	10.1385100136014	10.2952608634363
65.7272727272727	10.2277306233285	10.1485266347225	10.3069346119344
66.4909090909091	10.2385758081381	10.1581790655879	10.3189725506882
67.2545454545455	10.2494209929477	10.1674832090155	10.3313587768799
68.0181818181818	10.2602661777573	10.1764582755031	10.3440740800115
68.7818181818182	10.2711113625669	10.1851257338476	10.3570969912862
69.5454545454545	10.2819565473765	10.1935083024322	10.3704047923208
70.3090909090909	10.2928017321861	10.2016290633502	10.383974401022
71.0727272727273	10.3036469169957	10.2095107450262	10.3977830889653
71.8363636363636	10.3144921018053	10.217175186395	10.4118090172156
72.6	10.3253372866149	10.2246429719873	10.4260316012426
73.3636363636364	10.3361824714245	10.2319332134264	10.4404317294227
74.1272727272727	10.3470276562342	10.239063447306	10.4549918651623
74.8909090909091	10.3578728410438	10.2460496196304	10.4696960624571
75.6545454545454	10.3687180258534	10.2529061304949	10.4845299212118
76.4181818181818	10.379563210663	10.2596459175512	10.4994805037747
77.1818181818182	10.3904083954726	10.2662805618113	10.5145362291339
77.9454545454545	10.4012535802822	10.2728204038319	10.5296867567325
78.7090909090909	10.4120987650918	10.2792746620146	10.544922868169
79.4727272727273	10.4229439499014	10.2856515476175	10.5602363521853
80.2363636363636	10.433789134711	10.2919583731923	10.5756198962297
81	10.4446343195206	10.2982016526647	10.5910669863765
81.7636363636364	10.4554795043302	10.3043871923035	10.6065718163569
82.5272727272727	10.4663246891398	10.3105201724977	10.6221292057819
83.2909090909091	10.4771698739494	10.3166052206783	10.6377345272205
84.0545454545454	10.488015058759	10.3226464759643	10.6533836415537
84.8181818181818	10.4988602435686	10.3286476462309	10.6690728409064
85.5818181818182	10.5097054283782	10.3346120583414	10.6847987984151
86.3454545454545	10.5205506131879	10.3405427022763	10.7005585240994
87.1090909090909	10.5313957979975	10.3464422698557	10.7163493261392
87.8727272727273	10.5422409828071	10.3523131886986	10.7321687769155
88.6363636363636	10.5530861676167	10.3581576520034	10.7480146832299
89.4	10.5639313524263	10.3639776446713	10.7638850601813
90.1636363636364	10.5747765372359	10.3697749662365	10.7797781082352
90.9272727272727	10.5856217220455	10.3755512510104	10.7956921930806
91.6909090909091	10.5964669068551	10.3813079857965	10.8116258279137
92.4545454545455	10.6073120916647	10.3870465254889	10.8275776578405
93.2181818181818	10.6181572764743	10.3927681068235	10.8435464461251
93.9818181818182	10.6290024612839	10.3984738605193	10.8595310620485
94.7454545454545	10.6398476460935	10.404164822013	10.875530470174
95.5090909090909	10.6506928309031	10.4098419409647	10.8915437208415
96.2727272727273	10.6615380157127	10.4155060896886	10.9075699417369
97.0363636363636	10.6723832005223	10.4211580706415	10.9236083304032
97.8	10.683228385332	10.4267986230858	10.9396581475781
data for protein: ICOSLG
age	fit	lwr	upr
22.2	12.5272508972571	12.259883940414	12.7946178541003
22.9636363636364	12.5250245692113	12.2622609001668	12.7877882382559
23.7272727272727	12.5227982411656	12.2646321174111	12.7809643649201
24.4909090909091	12.5205719131198	12.2669972797955	12.7741465464442
25.2545454545455	12.5183455850741	12.269356052356	12.7673351177922
26.0181818181818	12.5161192570283	12.2717080754771	12.7605304385796
26.7818181818182	12.5138929289826	12.2740529626346	12.7537328953306
27.5454545454545	12.5116666009368	12.2763902978912	12.7469429039825
28.3090909090909	12.5094402728911	12.2787196331158	12.7401609126663
29.0727272727273	12.5072139448453	12.2810404848897	12.7333874048008
29.8363636363636	12.5049876167995	12.2833523310604	12.7266229025387
30.6	12.5027612887538	12.2856546068954	12.7198679706122
31.3636363636364	12.500534960708	12.2879467007854	12.7131232206306
32.1272727272727	12.4983086326623	12.290227949434	12.7063893158906
32.8909090909091	12.4960823046165	12.292497632465	12.699666976768
33.6545454545455	12.4938559765708	12.2947549663679	12.6929569867736
34.4181818181818	12.491629648525	12.2969990976882	12.6862601993618
35.1818181818182	12.4894033204792	12.2992290953573	12.6795775456012
35.9454545454545	12.4871769924335	12.3014439420388	12.6729100428282
36.7090909090909	12.4849506643877	12.3036425243511	12.6662588044244
37.4727272727273	12.482724336342	12.3058236218023	12.6596250508817
38.2363636363636	12.4804980082962	12.3079858942514	12.6530101223411
39	12.4782716802505	12.3101278676784	12.6464154928225
39.7636363636364	12.4760453522047	12.3122479180161	12.6398427863933
40.5272727272727	12.4738190241589	12.3143442527568	12.6332937955611
41.2909090909091	12.4715926961132	12.3164148900093	12.626770502217
42.0545454545454	12.4693663680674	12.3184576346319	12.620275101503
42.8181818181818	12.4671400400217	12.3204700510208	12.6138100290225
43.5818181818182	12.4649137119759	12.3224494320797	12.6073779918722
44.3454545454545	12.4626873839302	12.3243927638407	12.6009820040196
45.1090909090909	12.4604610558844	12.3262966851615	12.5946254266073
45.8727272727273	12.4582347278386	12.3281574418748	12.5883120138025
46.6363636363636	12.4560083997929	12.329970834748	12.5820459648378
47.4	12.4537820717471	12.3317321606138	12.5758319828804
48.1636363636364	12.4515557437014	12.3334361460924	12.5696753413104
48.9272727272727	12.4493294156556	12.3350768734631	12.5635819578481
49.6909090909091	12.4471030876099	12.3366476985062	12.5575584767135
50.4545454545455	12.4448767595641	12.3381411605677	12.5516123585605
51.2181818181818	12.4426504315183	12.3395488857945	12.5457519772422
51.9818181818182	12.4404241034726	12.3408614855145	12.5399867214306
52.7454545454545	12.4381977754268	12.3420684532346	12.534327097619
53.5090909090909	12.4359714473811	12.3431580657916	12.5287848289706
54.2727272727273	12.4337451193353	12.3441172969502	12.5233729417204
55.0363636363636	12.4315187912896	12.3449317552197	12.5181058273595
55.8	12.4292924632438	12.3455856617775	12.5129992647101
56.5636363636364	12.4270661351981	12.3460618887999	12.5080703815962
57.3272727272727	12.4248398071523	12.3463420824475	12.503337531857
58.0909090909091	12.4226134791065	12.3464068969789	12.4988200612342
58.8545454545454	12.4203871510608	12.3462363650784	12.4945379370431
59.6181818181818	12.418160823015	12.3458104222525	12.4905112237775
60.3818181818182	12.4159344949693	12.345109588011	12.4867594019276
61.1454545454545	12.4137081669235	12.3441157828051	12.4833005510419
61.9090909090909	12.4114818388778	12.3428132293434	12.4801504484121
62.6727272727273	12.409255510832	12.3411893557331	12.4773216659309
63.4363636363636	12.4070291827862	12.3392355951029	12.4748227704696
64.2	12.4048028547405	12.3369479719502	12.4726577375307
64.9636363636364	12.4025765266947	12.3343273858031	12.4708256675864
65.7272727272727	12.400350198649	12.331379546391	12.4693208509069
66.4909090909091	12.3981238706032	12.3281145709367	12.4681331702697
67.2545454545455	12.3958975425575	12.3245463075774	12.4672487775375
68.0181818181818	12.3936712145117	12.320691484771	12.4666509442523
68.7818181818182	12.3914448864659	12.3165687974967	12.4663209754352
69.5454545454545	12.3892185584202	12.3121980288705	12.4662390879699
70.3090909090909	12.3869922303744	12.3075992787265	12.4663851820223
71.0727272727273	12.3847659023287	12.3027923389251	12.4667394657323
71.8363636363636	12.3825395742829	12.2977962267607	12.4672829218051
72.6	12.3803132462372	12.2926288671955	12.4679976252788
73.3636363636364	12.3780869181914	12.2873069025875	12.4688669337953
74.1272727272727	12.3758605901456	12.2818456037624	12.4698755765289
74.8909090909091	12.3736342620999	12.2762588564642	12.4710096677355
75.6545454545454	12.3714079340541	12.2705592002632	12.4722566678451
76.4181818181818	12.3691816060084	12.2647579012367	12.47360531078
77.1818181818182	12.3669552779626	12.2588650441036	12.4750455118216
77.9454545454545	12.3647289499169	12.252889633397	12.4765682664367
78.7090909090909	12.3625026218711	12.2468396964799	12.4781655472623
79.4727272727273	12.3602762938253	12.2407223836973	12.4798302039534
80.2363636363636	12.3580499657796	12.2345440628022	12.4815558687569
81	12.3558236377338	12.2283104061064	12.4833368693612
81.7636363636364	12.3535973096881	12.2220264696955	12.4851681496806
82.5272727272727	12.3513709816423	12.2156967646404	12.4870451986442
83.2909090909091	12.3491446535966	12.2093253204974	12.4889639866958
84.0545454545454	12.3469183255508	12.2029157416018	12.4909209094998
84.8181818181818	12.344691997505	12.1964712567629	12.4929127382471
85.5818181818182	12.3424656694593	12.1899947630058	12.4949365759128
86.3454545454545	12.3402393414135	12.1834888639985	12.4969898188286
87.1090909090909	12.3380130133678	12.1769559037718	12.4990701229637
87.8727272727273	12.335786685322	12.1703979962909	12.5011753743531
88.6363636363636	12.3335603572763	12.1638170513879	12.5033036631647
89.4	12.3313340292305	12.1572147975102	12.5054532609509
90.1636363636364	12.3291077011848	12.150592801688	12.5076226006815
90.9272727272727	12.326881373139	12.1439524870761	12.5098102592019
91.6909090909091	12.3246550450932	12.1372951483795	12.512014941807
92.4545454545455	12.3224287170475	12.1306219654368	12.5142354686581
93.2181818181818	12.3202023890017	12.123934015195	12.5164707628084
93.9818181818182	12.317976060956	12.1172322822815	12.5187198396304
94.7454545454545	12.3157497329102	12.1105176683522	12.5209817974682
95.5090909090909	12.3135234048645	12.103791000369	12.5232558093599
96.2727272727273	12.3112970768187	12.097053037941	12.5255411156964
97.0363636363636	12.3090707487729	12.0903044798458	12.5278370177
97.8	12.3068444207272	12.0835459698315	12.5301428716228
data for protein: CDH3
age	fit	lwr	upr
22.2	14.79831324983	14.4065022410415	15.1901242586185
22.9636363636364	14.8006255462963	14.4155603929321	15.1856906996604
23.7272727272727	14.8029378427625	14.4246101295042	15.1812655560207
24.4909090909091	14.8052501392287	14.433650993025	15.1768492854323
25.2545454545455	14.8075624356949	14.4426824926236	15.1724423787661
26.0181818181818	14.8098747321611	14.4517041013043	15.1680453630179
26.7818181818182	14.8121870286273	14.4607152526376	15.1636588046169
27.5454545454545	14.8144993250935	14.4697153370915	15.1592833130955
28.3090909090909	14.8168116215597	14.4787036979552	15.1549195451641
29.0727272727273	14.8191239180259	14.4876796268065	15.1505682092453
29.8363636363636	14.8214362144921	14.4966423584602	15.146230070524
30.6	14.8237485109583	14.5055910653336	15.141905956583
31.3636363636364	14.8260608074245	14.514524851148	15.137596763701
32.1272727272727	14.8283731038907	14.5234427438803	15.1333034639012
32.8909090909091	14.8306854003569	14.5323436878604	15.1290271128535
33.6545454545455	14.8329976968231	14.5412265348984	15.1247688587479
34.4181818181818	14.8353099932893	14.5500900343055	15.1205299522732
35.1818181818182	14.8376222897556	14.5589328216538	15.1163117578573
35.9454545454545	14.8399345862218	14.5677534060949	15.1121157663486
36.7090909090909	14.842246882688	14.5765501560315	15.1079436093444
37.4727272727273	14.8445591791542	14.5853212829026	15.1037970754057
38.2363636363636	14.8468714756204	14.594064822808	15.0996781284328
39	14.8491837720866	14.6027786156556	15.0955889285175
39.7636363636364	14.8514960685528	14.6114602814676	15.091531855638
40.5272727272727	14.853808365019	14.6201071934265	15.0875095366115
41.2909090909091	14.8561206614852	14.6287164471836	15.0835248757868
42.0545454545454	14.8584329579514	14.6372848258841	15.0795810900187
42.8181818181818	14.8607452544176	14.6458087602901	15.0756817485451
43.5818181818182	14.8630575508838	14.654284283306	15.0718308184616
44.3454545454545	14.86536984735	14.6627069781345	15.0680327165656
45.1090909090909	14.8676821438162	14.671071919213	15.0642923684194
45.8727272727273	14.8699944402824	14.6793736050239	15.060615275541
46.6363636363636	14.8723067367486	14.6876058818316	15.0570075916657
47.4	14.8746190332148	14.695761857413	15.0534762090167
48.1636363636364	14.8769313296811	14.703833803931	15.0500288554311
48.9272727272727	14.8792436261473	14.711813049304	15.0466742029906
49.6909090909091	14.8815559226135	14.719689856807	15.0434219884199
50.4545454545455	14.8838682190797	14.7274532932781	15.0402831448813
51.2181818181818	14.8861805155459	14.7350910873133	15.0372699437785
51.9818181818182	14.8884928120121	14.74258948035	15.0343961436742
52.7454545454545	14.8908051084783	14.7499330757223	15.0316771412343
53.5090909090909	14.8931174049445	14.7571046938039	15.0291301160851
54.2727272727273	14.8954297014107	14.764085245391	15.0267741574304
55.0363636363636	14.8977419978769	14.7708536405753	15.0246303551785
55.8	14.9000542943431	14.7773867563937	15.0227218322925
56.5636363636364	14.9023665908093	14.7836594929983	15.0210736886204
57.3272727272727	14.9046788872755	14.7896449538856	15.0197128206655
58.0909090909091	14.9069911837417	14.7953147889759	15.0186675785076
58.8545454545454	14.9093034802079	14.8006397373085	15.0179672231074
59.6181818181818	14.9116157766741	14.8055903955137	15.0176411578346
60.3818181818182	14.9139280731404	14.8101382160453	15.0177179302354
61.1454545454545	14.9162403696066	14.8142567043572	15.0182240348559
61.9090909090909	14.9185526660728	14.8179227397295	15.019182592416
62.6727272727273	14.920864962539	14.8211178987712	15.0206120263068
63.4363636363636	14.9231772590052	14.8238296272214	15.0225248907889
64.2	14.9254895554714	14.8260520992083	15.0249270117344
64.9636363636364	14.9278018519376	14.8277866329388	15.0278170709364
65.7272727272727	14.9301141484038	14.8290415956955	15.0311867011121
66.4909090909091	14.93242644487	14.8298318136905	15.0350210760495
67.2545454545455	14.9347387413362	14.8301775805783	15.0392999020941
68.0181818181818	14.9370510378024	14.8301034109587	15.0439986646461
68.7818181818182	14.9393633342686	14.8296367012562	15.0490899672811
69.5454545454545	14.9416756307348	14.8288064424978	15.0545448189718
70.3090909090909	14.943987927201	14.8276420898427	15.0603337645593
71.0727272727273	14.9463002236672	14.8261726471321	15.0664278002024
71.8363636363636	14.9486125201334	14.8244259831252	15.0727990571417
72.6	14.9509248165997	14.8224283658304	15.0794212673689
73.3636363636364	14.9532371130659	14.8202041836733	15.0862700424584
74.1272727272727	14.9555494095321	14.817775815177	15.0933230038871
74.8909090909091	14.9578617059983	14.8151636091064	15.1005598028901
75.6545454545454	14.9601740024645	14.8123859414856	15.1079620634433
76.4181818181818	14.9624862989307	14.8094593221079	15.1155132757534
77.1818181818182	14.9647985953969	14.8063985295528	15.123198661241
77.9454545454545	14.9671108918631	14.8032167594495	15.1310050242767
78.7090909090909	14.9694231883293	14.7999257754402	15.1389206012184
79.4727272727273	14.9717354847955	14.796536055947	15.146934913644
80.2363636363636	14.9740477812617	14.7930569325486	15.1550386299749
81	14.9763600777279	14.7894967176938	15.1632234377621
81.7636363636364	14.9786723741941	14.7858628207875	15.1714819276008
82.5272727272727	14.9809846706603	14.7821618525463	15.1798074887743
83.2909090909091	14.9832969671265	14.7783997180552	15.1881942161978
84.0545454545454	14.9856092635927	14.7745816992617	15.1966368279238
84.8181818181818	14.9879215600589	14.7707125278014	15.2051305923165
85.5818181818182	14.9902338565252	14.766796449099	15.2136712639513
86.3454545454545	14.9925461529914	14.7628372786816	15.2222550273011
87.1090909090909	14.9948584494576	14.7588384515923	15.2308784473228
87.8727272727273	14.9971707459238	14.7548030657265	15.2395384261211
88.6363636363636	14.99948304239	14.7507339198339	15.2482321649461
89.4	15.0017953388562	14.7466335468556	15.2569571308567
90.1636363636364	15.0041076353224	14.7425042431851	15.2657110274596
90.9272727272727	15.0064199317886	14.7383480943741	15.2744917692031
91.6909090909091	15.0087322282548	14.7341669977391	15.2832974587705
92.4545454545455	15.011044524721	14.7299626822662	15.2921263671758
93.2181818181818	15.0133568211872	14.7257367261596	15.3009769162149
93.9818181818182	15.0156691176534	14.7214905723345	15.3098476629723
94.7454545454545	15.0179814141196	14.7172255421164	15.3187372861229
95.5090909090909	15.0202937105858	14.7129428473704	15.3276445738012
96.2727272727273	15.022606007052	14.7086436012606	15.3365684128434
97.0363636363636	15.0249183035182	14.7043288278056	15.3455077792309
97.8	15.0272305999845	14.6999994703813	15.3544617295876
data for protein: MSMB
age	fit	lwr	upr
22.2	11.2127824181215	10.51525454207	11.910310294173
22.9636363636364	11.2375359641268	10.5520175061384	11.9230544221153
23.7272727272727	11.2622895101322	10.5887654887005	11.9358135315639
24.4909090909091	11.2870430561376	10.6254976748696	11.9485884374057
25.2545454545455	11.311796602143	10.662213190765	11.961380013521
26.0181818181818	11.3365501481484	10.698911098194	11.9741891981028
26.7818181818182	11.3613036941538	10.7355903887616	11.9870169995461
27.5454545454545	11.3860572401592	10.7722499773382	11.9998645029802
28.3090909090909	11.4108107861646	10.8088886948042	12.012732877525
29.0727272727273	11.43556433217	10.8455052799792	12.0256233843608
29.8363636363636	11.4603178781754	10.8820983706301	12.0385373857206
30.6	11.4850714241808	10.9186664934393	12.0514763549222
31.3636363636364	11.5098249701862	10.9552080527923	12.06444188758
32.1272727272727	11.5345785161915	10.9917213182292	12.0774357141538
32.8909090909091	11.5593320621969	11.0282044103764	12.0904597140175
33.6545454545455	11.5840856082023	11.0646552851501	12.1035159312546
34.4181818181818	11.6088391542077	11.1010717159914	12.116606592424
35.1818181818182	11.6335927002131	11.1374512738554	12.1297341265708
35.9454545454545	11.6583462462185	11.1737913046355	12.1429011878015
36.7090909090909	11.6830997922239	11.210088903654	12.1561106807938
37.4727272727273	11.7078533382293	11.2463408867963	12.1693657896623
38.2363636363636	11.7326068842347	11.2825437577974	12.182670010672
39	11.7573604302401	11.3186936711185	12.1960271893617
39.7636363636364	11.7821139762455	11.3547863897655	12.2094415627254
40.5272727272727	11.8068675222509	11.3908172373042	12.2229178071975
41.2909090909091	11.8316210682562	11.4267810432211	12.2364610932914
42.0545454545454	11.8563746142616	11.4626720806585	12.2500771478648
42.8181818181818	11.881128160267	11.4984839954226	12.2637723251115
43.5818181818182	11.9058817062724	11.5342097250278	12.277553687517
44.3454545454545	11.9306352522778	11.5698414063991	12.2914290981565
45.1090909090909	11.9553887982832	11.6053702707244	12.305407325842
45.8727272727273	11.9801423442886	11.6407865238379	12.3194981647393
46.6363636363636	12.004895890294	11.6760792104525	12.3337125701355
47.4	12.0296494362994	11.7112360605768	12.3480628120219
48.1636363636364	12.0544029823048	11.7462433166038	12.3625626480057
48.9272727272727	12.0791565283102	11.7810855399204	12.3772275166999
49.6909090909091	12.1039100743155	11.8157453965647	12.3920747520664
50.4545454545455	12.1286636203209	11.8502034225984	12.4071238180435
51.2181818181818	12.1534171663263	11.8844377716564	12.4223965609962
51.9818181818182	12.1781707123317	11.9184239498358	12.4379174748277
52.7454545454545	12.2029242583371	11.952134546973	12.4537139697013
53.5090909090909	12.2276778043425	11.9855389787611	12.4698166299239
54.2727272727273	12.2524313503479	12.0186032613367	12.4862594393591
55.0363636363636	12.2771848963533	12.0512898490499	12.5030799436566
55.8	12.3019384423587	12.0835575768723	12.520319307845
56.5636363636364	12.3266919883641	12.1153617603942	12.5380222163339
57.3272727272727	12.3514455343695	12.146654516681	12.5562365520579
58.0909090909091	12.3761990803749	12.1773853750454	12.5750127857043
58.8545454545454	12.4009526263802	12.2075022431896	12.5944030095709
59.6181818181818	12.4257061723856	12.2369527752898	12.6144595694815
60.3818181818182	12.450459718391	12.2656861491158	12.6352332876663
61.1454545454545	12.4752132643964	12.2936551973241	12.6567713314687
61.9090909090909	12.4999668104018	12.3208187588796	12.6791148619241
62.6727272727273	12.5247203564072	12.3471440352429	12.7022966775715
63.4363636363636	12.5494739024126	12.3726086764887	12.7263391283365
64.2	12.574227448418	12.3972023110141	12.7512525858218
64.9636363636364	12.5989809944234	12.4209272855785	12.7770347032683
65.7272727272727	12.6237345404288	12.4437984961718	12.8036705846858
66.4909090909091	12.6484880864342	12.4658423373976	12.8311338354707
67.2545454545455	12.6732416324395	12.4870949373621	12.859388327517
68.0181818181818	12.6979951784449	12.5075999385774	12.8883904183125
68.7818181818182	12.7227487244503	12.5274061139706	12.9180913349301
69.5454545454545	12.7475022704557	12.5465650752859	12.9484394656255
70.3090909090909	12.7722558164611	12.5651292605461	12.9793823723762
71.0727272727273	12.7970093624665	12.5831503043076	13.0108684206254
71.8363636363636	12.8217629084719	12.6006778203795	13.0428479965643
72.6	12.8465164544773	12.6177585728078	13.0752743361467
73.3636363636364	12.8712700004827	12.634435979481	13.1081040214843
74.1272727272727	12.8960235464881	12.6507498801262	13.1412972128499
74.8909090909091	12.9207770924935	12.666736500961	13.174817684026
75.6545454545454	12.9455306384989	12.6824285561987	13.208632720799
76.4181818181818	12.9702841845042	12.6978554376658	13.2427129313427
77.1818181818182	12.9950377305096	12.7130434551668	13.2770320058525
77.9454545454545	13.019791276515	12.728016100434	13.3115664525961
78.7090909090909	13.0445448225204	12.7427943158812	13.3462953291596
79.4727272727273	13.0692983685258	12.7573967558886	13.3811999811631
80.2363636363636	13.0940519145312	12.7718400331499	13.4162637959125
81	13.1188054605366	12.7861389460364	13.4514719750367
81.7636363636364	13.143559006542	12.8003066852608	13.4868113278232
82.5272727272727	13.1683125525474	12.8143550196581	13.5222700854366
83.2909090909091	13.1930660985528	12.8282944618511	13.5578377352544
84.0545454545454	13.2178196445582	12.8421344151123	13.593504874004
84.8181818181818	13.2425731905636	12.8558833030122	13.6292630781149
85.5818181818182	13.2673267365689	12.8695486835369	13.665104789601
86.3454545454545	13.2920802825743	12.88313734934	13.7010232158087
87.1090909090909	13.3168338285797	12.8966554157126	13.7370122414468
87.8727272727273	13.3415873745851	12.9101083977327	13.7730663514375
88.6363636363636	13.3663409205905	12.9235012779201	13.8091805632609
89.4	13.3910944665959	12.9368385655839	13.8453503676079
90.1636363636364	13.4158480126013	12.9501243489156	13.881571676287
90.9272727272727	13.4406015586067	12.9633623407523	13.9178407764611
91.6909090909091	13.4653551046121	12.9765559188225	13.9541542904017
92.4545454545455	13.4901086506175	12.9897081611815	13.9905091400534
93.2181818181818	13.5148621966229	13.0028218774529	14.0269025157928
93.9818181818182	13.5396157426282	13.0158996364099	14.0633318488466
94.7454545454545	13.5643692886336	13.0289437903631	14.0997947869042
95.5090909090909	13.589122834639	13.0419564967556	14.1362891725225
96.2727272727273	13.6138763806444	13.0549397373152	14.1728130239737
97.0363636363636	13.6386299266498	13.0678953350677	14.2093645182319
97.8	13.6633834726552	13.0808249694733	14.2459419758371
data for protein: CLEC6A
age	fit	lwr	upr
22.2	2.78982223438266	2.26913901776558	3.31050545099974
22.9636363636364	2.80846564376875	2.29674709027337	3.32018419726413
23.7272727272727	2.82710905315484	2.32434397954504	3.32987412676464
24.4909090909091	2.84575246254093	2.35192907729262	3.33957584778924
25.2545454545455	2.86439587192702	2.37950173119102	3.34929001266302
26.0181818181818	2.88303928131311	2.40706124090802	3.35901732171821
26.7818181818182	2.9016826906992	2.43460685370759	3.36875852769081
27.5454545454545	2.92032610008529	2.46213775957375	3.37851444059684
28.3090909090909	2.93896950947139	2.48965308579448	3.38828593314829
29.0727272727273	2.95761291885748	2.51715189093713	3.39807394677782
29.8363636363636	2.97625632824357	2.54463315813651	3.40787949835062
30.6	2.99489973762966	2.57209578760595	3.41770368765336
31.3636363636364	3.01354314701575	2.59953858826814	3.42754770576336
32.1272727272727	3.03218655640184	2.62696026838769	3.43741284441599
32.8909090909091	3.05082996578793	2.65435942506969	3.44730050650617
33.6545454545455	3.06947337517402	2.68173453246816	3.45721221787988
34.4181818181818	3.08811678456011	2.70908392852503	3.46714964059519
35.1818181818182	3.1067601939462	2.73640580003261	3.4771145878598
35.9454545454545	3.12540360333229	2.76369816578141	3.48710904088317
36.7090909090909	3.14404701271838	2.79095885751857	3.4971351679182
37.4727272727273	3.16269042210447	2.81818549839987	3.50719534580908
38.2363636363636	3.18133383149057	2.84537547857046	3.51729218441067
39	3.19997724087666	2.87252592745337	3.52742855429994
39.7636363636364	3.21862065026275	2.8996336822621	3.5376076182634
40.5272727272727	3.23726405964884	2.92669525218159	3.54783286711609
41.2909090909091	3.25590746903493	2.95370677758175	3.55810816048811
42.0545454545454	3.27455087842102	2.98066398353848	3.56843777330355
42.8181818181818	3.29319428780711	3.00756212684062	3.5788264487736
43.5818181818182	3.3118376971932	3.03439593555872	3.58927945882768
44.3454545454545	3.33048110657929	3.06115954014788	3.59980267301071
45.1090909090909	3.34912451596538	3.08784639495816	3.61040263697261
45.8727272727273	3.36776792535147	3.11444918894449	3.62108666175846
46.6363636363636	3.38641133473756	3.1409597443203	3.63186292515483
47.4	3.40505474412365	3.16736890191242	3.64274058633489
48.1636363636364	3.42369815350975	3.19366639208812	3.65372991493137
48.9272727272727	3.44234156289584	3.21984069039513	3.66484243539654
49.6909090909091	3.46098497228193	3.24587885756134	3.67609108700251
50.4545454545455	3.47962838166802	3.27176636435229	3.68749039898374
51.2181818181818	3.49827179105411	3.29748690312499	3.69905667898323
51.9818181818182	3.5169152004402	3.32302218993021	3.71080821095019
52.7454545454545	3.53555860982629	3.34835176391965	3.72276545573293
53.5090909090909	3.55420201921238	3.37345279484402	3.73495124358074
54.2727272727273	3.57284542859847	3.39829991478907	3.74739094240787
55.0363636363636	3.59148883798456	3.42286509707606	3.76011257889307
55.8	3.61013224737065	3.44711761327071	3.7731468814706
56.5636363636364	3.62877565675674	3.47102410782847	3.78652720568502
57.3272727272727	3.64741906614283	3.49454883760383	3.80028929468184
58.0909090909091	3.66606247552893	3.51765412777303	3.81447082328482
58.8545454545454	3.68470588491502	3.54030109302959	3.82911067680044
59.6181818181818	3.70334929430111	3.56245065881773	3.84424792978448
60.3818181818182	3.7219927036872	3.58406488789773	3.85992051947666
61.1454545454545	3.74063611307329	3.60510857129083	3.87616365485575
61.9090909090909	3.75927952245938	3.62555098354375	3.89300806137501
62.6727272727273	3.77792293184547	3.64536764155048	3.91047822214046
63.4363636363636	3.79656634123156	3.66454186177552	3.92859082068761
64.2	3.81520975061765	3.6830659021348	3.9473535991005
64.9636363636364	3.83385316000374	3.70094151441222	3.96676480559527
65.7272727272727	3.85249656938983	3.71817981800861	3.98681332077105
66.4909090909091	3.87113997877592	3.7348005156879	4.00747944186395
67.2545454545455	3.88978338816201	3.75083057597591	4.02873620034811
68.0181818181818	3.90842679754811	3.76630257667253	4.05055101842368
68.7818181818182	3.9270702069342	3.78125292527553	4.07288748859286
69.5454545454545	3.94571361632029	3.79572014837276	4.09570708426781
70.3090909090909	3.96435702570638	3.80974338934368	4.11897066206907
71.0727272727273	3.98300043509247	3.82336119180487	4.14263967838006
71.8363636363636	4.00164384447856	3.8366105909466	4.16667709801052
72.6	4.02028725386465	3.84952649469843	4.19104801303087
73.3636363636364	4.03893066325074	3.86214131318556	4.21572001331592
74.1272727272727	4.05757407263683	3.8744847855453	4.24066335972836
74.8909090909091	4.07621748202292	3.88658395354056	4.26585101050528
75.6545454545454	4.09486089140901	3.89846323733081	4.29125854548722
76.4181818181818	4.1135043007951	3.91014457701494	4.31686402457527
77.1818181818182	4.13214771018119	3.92164761205714	4.34264780830525
77.9454545454545	4.15079111956728	3.93298987831669	4.36859236081788
78.7090909090909	4.16943452895338	3.94418700866485	4.3946820492419
79.4727272727273	4.18807793833947	3.95525292802544	4.42090294865349
80.2363636363636	4.20672134772556	3.96620003726619	4.44724265818493
81	4.22536475711165	3.97703938291837	4.47369013130492
81.7636363636364	4.24400816649774	3.98778081144537	4.50023552155011
82.5272727272727	4.26265157588383	3.99843310792254	4.52687004384512
83.2909090909091	4.28129498526992	4.00900411970103	4.55358585083881
84.0545454545454	4.29993839465601	4.01950086603606	4.58037592327596
84.8181818181818	4.3185818040421	4.02992963486535	4.60723397321886
85.5818181818182	4.33722521342819	4.04029606799414	4.63415435886225
86.3454545454545	4.35586862281428	4.05060523593057	4.661132009698
87.1090909090909	4.37451203220037	4.06086170355237	4.68816236084838
87.8727272727273	4.39315544158647	4.07106958769645	4.71524129547648
88.6363636363636	4.41179885097256	4.08123260766134	4.74236509428377
89.4	4.43044226035865	4.09135412950845	4.76953039120885
90.1636363636364	4.44908566974474	4.10143720494754	4.79673413454193
90.9272727272727	4.46772907913083	4.11148460549793	4.82397355276372
91.6909090909091	4.48637248851692	4.12149885253059	4.85124612450324
92.4545454545455	4.50501589790301	4.13148224371968	4.87854955208634
93.2181818181818	4.5236593072891	4.14143687636309	4.90588173821511
93.9818181818182	4.54230271667519	4.15136466797156	4.93324076537882
94.7454545454545	4.56094612606128	4.16126737447299	4.96062487764958
95.5090909090909	4.57958953544737	4.17114660633252	4.98803246456223
96.2727272727273	4.59823294483346	4.18100384284939	5.01546204681754
97.0363636363636	4.61687635421955	4.19084044485659	5.04291226358252
97.8	4.63551976360564	4.20065766601978	5.07038186119151
data for protein: TACSTD2
age	fit	lwr	upr
22.2	7.45410162672725	7.13790481625269	7.77029843720182
22.9636363636364	7.45583171939184	7.14507890594963	7.76658453283405
23.7272727272727	7.45756181205643	7.15224620437027	7.76287741974259
24.4909090909091	7.45929190472102	7.1594063421178	7.75917746732424
25.2545454545455	7.4610219973856	7.16655892305286	7.75548507171835
26.0181818181818	7.46275209005019	7.17370352188268	7.75180065821771
26.7818181818182	7.46448218271478	7.18083968149105	7.74812468393851
27.5454545454545	7.46621227537937	7.18796690997722	7.74445764078152
28.3090909090909	7.46794236804396	7.19508467736683	7.74080005872108
29.0727272727273	7.46967246070855	7.20219241195332	7.73715250946377
29.8363636363636	7.47140255337313	7.20928949622203	7.73351561052423
30.6	7.47313264603772	7.2163752623023	7.72989002977314
31.3636363636364	7.47486273870231	7.22344898688516	7.72627649051946
32.1272727272727	7.4765928313669	7.23050988553469	7.72267577719911
32.8909090909091	7.47832292403149	7.23755710631083	7.71908874175215
33.6545454545455	7.48005301669608	7.24458972260866	7.7155163107835
34.4181818181818	7.48178310936066	7.25160672510533	7.711959493616
35.1818181818182	7.48351320202525	7.25860701268894	7.70841939136156
35.9454545454545	7.48524329468984	7.26558938222466	7.70489720715502
36.7090909090909	7.48697338735443	7.27255251699126	7.7013942577176
37.4727272727273	7.48870348001902	7.27949497359564	7.69791198644239
38.2363636363636	7.4904335726836	7.28641516714366	7.69445197822355
39	7.49216366534819	7.2933113544117	7.69101597628468
39.7636363636364	7.49389375801278	7.30018161472522	7.68760590130034
40.5272727272727	7.49562385067737	7.30702382820679	7.68422387314794
41.2909090909091	7.49735394334196	7.31383565100765	7.68087223567627
42.0545454545454	7.49908403600655	7.32061448708219	7.6775535849309
42.8181818181818	7.50081412867113	7.3273574560068	7.67427080133547
43.5818181818182	7.50254422133572	7.33406135628155	7.67102708638989
44.3454545454545	7.50427431400031	7.34072262349085	7.66782600450977
45.1090909090909	7.5060044066649	7.34733728263883	7.66467153069096
45.8727272727273	7.50773449932949	7.35390089392591	7.66156810473306
46.6363636363636	7.50946459199407	7.36040849120386	7.65852069278429
47.4	7.51119468465866	7.36685451235496	7.65553485696236
48.1636363636364	7.51292477732325	7.3732327209095	7.652616833737
48.9272727272727	7.51465486998784	7.37953611837985	7.64977362159583
49.6909090909091	7.51638496265243	7.38575684709662	7.64701307820823
50.4545454545455	7.51811505531702	7.39188608384937	7.64434402678467
51.2181818181818	7.5198451479816	7.39791392544832	7.64177637051488
51.9818181818182	7.52157524064619	7.40382926854651	7.63932121274588
52.7454545454545	7.52330533331078	7.40961968782508	7.63699097879648
53.5090909090909	7.52503542597537	7.4152713190922	7.63479953285853
54.2727272727273	7.52676551863996	7.42076875710085	7.63276228017907
55.0363636363636	7.52849561130455	7.42609498200834	7.63089624060075
55.8	7.53022570396913	7.43123133326909	7.62922007466918
56.5636363636364	7.53195579663372	7.43615755496459	7.62775403830285
57.3272727272727	7.53368588929831	7.44085194125097	7.62651983734565
58.0909090909091	7.5354159819629	7.44529161322849	7.62554035069731
58.8545454545454	7.53714607462749	7.44945295690406	7.62483919235091
59.6181818181818	7.53887616729207	7.4533122433586	7.62444009122555
60.3818181818182	7.54060625995666	7.45684643433427	7.62436608557905
61.1454545454545	7.54233635262125	7.4600341483722	7.6246385568703
61.9090909090909	7.54406644528584	7.46285672673706	7.62527616383462
62.6727272727273	7.54579653795043	7.4652993015019	7.62629377439896
63.4363636363636	7.54752663061502	7.46735174120761	7.62770152002242
64.2	7.5492567232796	7.46900934429631	7.6295041022629
64.9636363636364	7.55098681594419	7.47027317457888	7.6317004573095
65.7272727272727	7.55271690860878	7.47114998456621	7.63428383265135
66.4909090909091	7.55444700127337	7.471651739213	7.63724226333374
67.2545454545455	7.55617709393796	7.47179481577433	7.64055937210159
68.0181818181818	7.55790718660254	7.47159899786542	7.64421537533967
68.7818181818182	7.55963727926713	7.47108639477329	7.64818816376097
69.5454545454545	7.56136737193172	7.47028040265092	7.65245434121252
70.3090909090909	7.56309746459631	7.46920479221215	7.65699013698047
71.0727272727273	7.5648275572609	7.46788296995104	7.66177214457075
71.8363636363636	7.56655764992549	7.46633742633525	7.66677787351572
72.6	7.56828774259007	7.46458936000464	7.67198612517551
73.3636363636364	7.57001783525466	7.46265845275013	7.67737721775919
74.1272727272727	7.57174792791925	7.4605627643441	7.6829330914944
74.8909090909091	7.57347802058384	7.45831871651651	7.68863732465116
75.6545454545454	7.57520811324843	7.45594113896858	7.69447508752827
76.4181818181818	7.57693820591301	7.45344335532795	7.70043305649808
77.1818181818182	7.5786682985776	7.45083729210912	7.70649930504609
77.9454545454545	7.58039839124219	7.44813359836433	7.71266318412006
78.7090909090909	7.58212848390678	7.44534176751274	7.71891520030082
79.4727272727273	7.58385857657137	7.44247025578333	7.7252468973594
80.2363636363636	7.58558866923596	7.43952659388709	7.73165074458483
81	7.58731876190054	7.43651749008317	7.73812003371792
81.7636363636364	7.58904885456513	7.43344892386201	7.74464878526825
82.5272727272727	7.59077894722972	7.43032623016188	7.75123166429756
83.2909090909091	7.59250903989431	7.42715417446649	7.75786390532213
84.0545454545454	7.5942391325589	7.42393701937938	7.76454124573842
84.8181818181818	7.59596922522349	7.42067858339476	7.77125986705221
85.5818181818182	7.59769931788807	7.4173822926281	7.77801634314805
86.3454545454545	7.59942941055266	7.41405122626162	7.7848075948437
87.1090909090909	7.60115950321725	7.41068815642188	7.79163085001262
87.8727272727273	7.60288959588184	7.40729558315241	7.79848360861127
88.6363636363636	7.60461968854643	7.40387576508243	7.80536361201042
89.4	7.60634978121101	7.40043074632984	7.81226881609219
90.1636363636364	7.6080798738756	7.3969623801153	7.81919736763591
90.9272727272727	7.60980996654019	7.39347234950739	7.82614758357299
91.6909090909091	7.61154005920478	7.3899621856664	7.83311793274315
92.4545454545455	7.61327015186937	7.3864332839076	7.84010701983114
93.2181818181818	7.61500024453396	7.38288691786316	7.84711357120475
93.9818181818182	7.61673033719854	7.37932425198542	7.85413642241167
94.7454545454545	7.61846042986313	7.3757463526018	7.86117450712446
95.5090909090909	7.62019052252772	7.37215419770417	7.86822684735127
96.2727272727273	7.62192061519231	7.36854868563086	7.87529254475376
97.0363636363636	7.6236507078569	7.36493064277889	7.88237077293491
97.8	7.62538080052148	7.36130083046543	7.88946077057754
data for protein: MUC.16
age	fit	lwr	upr
22.2	13.6437310257317	13.0223420073026	14.2651200441607
22.9636363636364	13.6465821553544	13.0358916634766	14.2572726472323
23.7272727272727	13.6494332849772	13.0494279734548	14.2494385964996
24.4909090909091	13.6522844146	13.0629502112999	14.2416186179
25.2545454545455	13.6551355442227	13.0764575985198	14.2338134899256
26.0181818181818	13.6579866738455	13.0899492993306	14.2260240483603
26.7818181818182	13.6608378034682	13.1034244154089	14.2182511915275
27.5454545454545	13.663688933091	13.1168819800728	14.2104958861092
28.3090909090909	13.6665400627137	13.1303209518182	14.2027591736093
29.0727272727273	13.6693911923365	13.1437402071292	14.1950421775438
29.8363636363636	13.6722423219593	13.1571385324678	14.1873461114507
30.6	13.675093451582	13.1705146153366	14.1796722878274
31.3636363636364	13.6779445812048	13.183867034291	14.1720221281185
32.1272727272727	13.6807957108275	13.1971942477599	14.1643971738951
32.8909090909091	13.6836468404503	13.2104945815133	14.1567990993873
33.6545454545455	13.686497970073	13.2237662145899	14.1492297255561
34.4181818181818	13.6893490996958	13.2370071634716	14.14169103592
35.1818181818182	13.6922002293186	13.2502152642566	14.1341851943805
35.9454545454545	13.6950513589413	13.2633881525479	14.1267145653348
36.7090909090909	13.6979024885641	13.2765232407288	14.1192817363993
37.4727272727273	13.7007536181868	13.2896176922478	14.1118895441259
38.2363636363636	13.7036047478096	13.3026683924755	14.1045411031436
39	13.7064558774323	13.3156719156343	14.0972398392304
39.7636363636364	13.7093070070551	13.3286244872201	14.0899895268901
40.5272727272727	13.7121581366779	13.3415219412564	14.0827943320993
41.2909090909091	13.7150092663006	13.3543596716186	14.0756588609826
42.0545454545454	13.7178603959234	13.3671325765658	14.068588215281
42.8181818181818	13.7207115255461	13.379834995498	14.0615880555943
43.5818181818182	13.7235626551689	13.3924606368373	14.0546646735004
44.3454545454545	13.7264137847916	13.405002495805	14.0478250737783
45.1090909090909	13.7292649144144	13.4174527607512	14.0410770680776
45.8727272727273	13.7321160440372	13.429802706595	14.0344293814793
46.6363636363636	13.7349671736599	13.442042573877	14.0278917734428
47.4	13.7378183032827	13.4541614319402	14.0214751746251
48.1636363636364	13.7406694329054	13.4661470248932	14.0151918409177
48.9272727272727	13.7435205625282	13.4779855993291	14.0090555257273
49.6909090909091	13.7463716921509	13.4896617133797	14.0030816709222
50.4545454545455	13.7492228217737	13.5011580276986	13.9972876158488
51.2181818181818	13.7520739513965	13.512455080567	13.991692822226
51.9818181818182	13.7549250810192	13.5235310517209	13.9863191103176
52.7454545454545	13.757776210642	13.5343615229612	13.9811908983227
53.5090909090909	13.7606273402647	13.54491924842	13.9763354321095
54.2727272727273	13.7634784698875	13.5551739537521	13.9717829860228
55.0363636363636	13.7663295995103	13.5650921916143	13.9675670074062
55.8	13.769180729133	13.5746372903583	13.9637241679077
56.5636363636364	13.7720318587558	13.5837694431145	13.960294274397
57.3272727272727	13.7748829883785	13.5924459936237	13.9573199831333
58.0909090909091	13.7777341180013	13.6006219803413	13.9548462556612
58.8545454545454	13.780585247624	13.6082509971192	13.9529194981288
59.6181818181818	13.7834363772468	13.6152864119573	13.9515863425363
60.3818181818182	13.7862875068696	13.6216829501406	13.9508920635985
61.1454545454545	13.7891386364923	13.6273985928906	13.950878680094
61.9090909090909	13.7919897661151	13.6323966721171	13.951582860113
62.6727272727273	13.7948408957378	13.6366479694147	13.9530338220609
63.4363636363636	13.7976920253606	13.6401325744706	13.9552514762505
64.2	13.8005431549833	13.6428412477975	13.9582450621692
64.9636363636364	13.8033942846061	13.6447760799931	13.9620124892191
65.7272727272727	13.8062454142289	13.6459503410717	13.966540487386
66.4909090909091	13.8090965438516	13.646387544526	13.9718055431772
67.2545454545455	13.8119476734744	13.6461198748884	13.9777754720603
68.0181818181818	13.8147988030971	13.6451862108598	13.9844113953344
68.7818181818182	13.8176499327199	13.6436300015445	13.9916698638952
69.5454545454545	13.8205010623426	13.6414972249917	13.9995048996936
70.3090909090909	13.8233521919654	13.6388345953366	14.0078697885942
71.0727272727273	13.8262033215882	13.6356881109506	14.0167185322257
71.8363636363636	13.8290544512109	13.6321019700331	14.0260069323887
72.6	13.8319055808337	13.6281178320871	14.0356933295802
73.3636363636364	13.8347567104564	13.6237743757089	14.0457390452039
74.1272727272727	13.8376078400792	13.6191070919086	14.0561085882497
74.8909090909091	13.8404589697019	13.6141482526205	14.0667696867834
75.6545454545454	13.8433100993247	13.6089270011286	14.0776931975208
76.4181818181818	13.8461612289475	13.6034695209858	14.0888529369091
77.1818181818182	13.8490123585702	13.5977992501425	14.1002254669979
77.9454545454545	13.851863488193	13.591937116084	14.111789860302
78.7090909090909	13.8547146178157	13.5859017752489	14.1235274603825
79.4727272727273	13.8575657474385	13.5797098457931	14.1354216490839
80.2363636363636	13.8604168770612	13.573376127047	14.1474576270755
81	13.863268006684	13.5669138020612	14.1596222113068
81.7636363636364	13.8661191363068	13.5603346217124	14.1719036509011
82.5272727272727	13.8689702659295	13.5536490702052	14.1842914616539
83.2909090909091	13.8718213955523	13.5468665126537	14.1967762784508
84.0545454545454	13.874672525175	13.5399953259136	14.2093497244364
84.8181818181818	13.8775236547978	13.5330430140783	14.2220042955173
85.5818181818182	13.8803747844205	13.5260163101394	14.2347332587017
86.3454545454545	13.8832259140433	13.5189212652966	14.24753056279
87.1090909090909	13.8860770436661	13.5117633273247	14.2603907600075
87.8727272727273	13.8889281732888	13.5045474093016	14.273308937276
88.6363636363636	13.8917793029116	13.4972779498787	14.2862806559444
89.4	13.8946304325343	13.4899589661504	14.2993018989183
90.1636363636364	13.8974815621571	13.4825941000602	14.312369024254
90.9272727272727	13.9003326917799	13.4751866591696	14.3254787243901
91.6909090909091	13.9031838214026	13.46773965251	14.3386279902953
92.4545454545455	13.9060349510254	13.4602558221508	14.3518140799
93.2181818181818	13.9088860806481	13.4527376710301	14.3650344902662
93.9818181818182	13.9117372102709	13.4451874875262	14.3782869330156
94.7454545454545	13.9145883398936	13.4376073671825	14.3915693126048
95.5090909090909	13.9174394695164	13.4299992319456	14.4048797070872
96.2727272727273	13.9202905991392	13.4223648472273	14.418216351051
97.0363636363636	13.9231417287619	13.4147058370607	14.4315776204632
97.8	13.9259928583847	13.4070236975838	14.4449620191856
data for protein: SPINT1
age	fit	lwr	upr
22.2	13.5438401751542	13.3250080896396	13.7626722606687
22.9636363636364	13.5493379919672	13.3342735637619	13.7644024201726
23.7272727272727	13.5548358087803	13.3435343378078	13.7661372797528
24.4909090909091	13.5603336255934	13.3527901561268	13.76787709506
25.2545454545455	13.5658314424064	13.3620407445606	13.7696221402523
26.0181818181818	13.5713292592195	13.3712858087744	13.7713727096647
26.7818181818182	13.5768270760326	13.3805250324092	13.773129119656
27.5454545454545	13.5823248928457	13.3897580750327	13.7748917106587
28.3090909090909	13.5878227096587	13.3989845698624	13.7766608494551
29.0727272727273	13.5933205264718	13.4082041212342	13.7784369317094
29.8363636363636	13.5988183432849	13.4174163017814	13.7802203847883
30.6	13.6043161600979	13.426620649287	13.7820116709089
31.3636363636364	13.609813976911	13.4358166631664	13.7838112906556
32.1272727272727	13.6153117937241	13.4450038005309	13.7856197869173
32.8909090909091	13.6208096105372	13.4541814717734	13.787437749301
33.6545454545455	13.6263074273502	13.4633490356133	13.7892658190871
34.4181818181818	13.6318052441633	13.4725057935231	13.7911046948035
35.1818181818182	13.6373030609764	13.48165098345	13.7929551385028
35.9454545454545	13.6428008777894	13.4907837727338	13.7948179828451
36.7090909090909	13.6482986946025	13.4999032501039	13.7966941391011
37.4727272727273	13.6537965114156	13.5090084166233	13.7985846062079
38.2363636363636	13.6592943282287	13.5180981754254	13.8004904810319
39	13.6647921450417	13.5271713200679	13.8024129700156
39.7636363636364	13.6702899618548	13.5362265212986	13.804353402411
40.5272727272727	13.6757877786679	13.5452623120024	13.8063132453333
41.2909090909091	13.6812855954809	13.5542770700587	13.8082941209032
42.0545454545454	13.686783412294	13.5632689988079	13.8102978257802
42.8181818181818	13.6922812291071	13.5722361047791	13.8123263534351
43.5818181818182	13.6977790459202	13.5811761722924	13.8143819195479
44.3454545454545	13.7032768627332	13.590086734503	13.8164669909635
45.1090909090909	13.7087746795463	13.5989650404133	13.8185843186793
45.8727272727273	13.7142724963594	13.6078080173466	13.8207369753722
46.6363636363636	13.7197703131725	13.616612228353	13.8229283979919
47.4	13.7252681299855	13.6253738240267	13.8251624359443
48.1636363636364	13.7307659467986	13.6340884882595	13.8274434053376
48.9272727272727	13.7362637636117	13.6427513775692	13.8297761496541
49.6909090909091	13.7417615804247	13.6513570538547	13.8321661069948
50.4545454545455	13.7472593972378	13.6598994107877	13.8346193836879
51.2181818181818	13.7527572140509	13.6683715946126	13.8371428334891
51.9818181818182	13.7582550308639	13.6767659209743	13.8397441407536
52.7454545454545	13.763752847677	13.6850737906133	13.8424319047408
53.5090909090909	13.7692506644901	13.6932856084611	13.8452157205191
54.2727272727273	13.7747484813032	13.7013907129228	13.8481062496835
55.0363636363636	13.7802462981162	13.7093773249813	13.8511152712512
55.8	13.7857441149293	13.7172325301288	13.8542556997298
56.5636363636364	13.7912419317424	13.7249423097392	13.8575415537456
57.3272727272727	13.7967397485554	13.7324916417284	13.8609878553825
58.0909090909091	13.8022375653685	13.739864692169	13.8646104385681
58.8545454545454	13.8077353821816	13.7470451183934	13.8684256459698
59.6181818181818	13.8132331989947	13.7540164981966	13.8724498997927
60.3818181818182	13.8187310158077	13.7607628873634	13.8766991442521
61.1454545454545	13.8242288326208	13.7672694883085	13.8811881769331
61.9090909090909	13.8297266494339	13.7735233877773	13.8859299110905
62.6727272727273	13.835224466247	13.7795142960408	13.8909346364531
63.4363636363636	13.84072228306	13.7852352013637	13.8962093647563
64.2	13.8462200998731	13.7906828499128	13.9017573498334
64.9636363636364	13.8517179166862	13.7958579779255	13.9075778554469
65.7272727272727	13.8572157334992	13.8007652586496	13.9136662083489
66.4909090909091	13.8627135503123	13.8054129727379	13.9200141278868
67.2545454545455	13.8682113671254	13.8098124544883	13.9266102797624
68.0181818181818	13.8737091839385	13.8139773956577	13.9334409722192
68.7818181818182	13.8792070007515	13.8179230975431	13.94049090396
69.5454545454545	13.8847048175646	13.8216657520503	13.9477438830789
70.3090909090909	13.8902026343777	13.8252218103095	13.9551834584458
71.0727272727273	13.8957004511907	13.8286074713833	13.9627934309982
71.8363636363636	13.9011982680038	13.8318383003746	13.970558235633
72.6	13.9066960848169	13.8349289683441	13.9784632012897
73.3636363636364	13.9121939016299	13.8378930965783	13.9864947066816
74.1272727272727	13.917691718443	13.8407431838044	13.9946402530816
74.8909090909091	13.9231895352561	13.8434905951003	14.0028884754119
75.6545454545454	13.9286873520692	13.8461455937399	14.0112291103984
76.4181818181818	13.9341851688822	13.8487174006803	14.0196529370842
77.1818181818182	13.9396829856953	13.8512142699706	14.02815170142
77.9454545454545	13.9451808025084	13.8536435715598	14.0367180334569
78.7090909090909	13.9506786193215	13.8560118756112	14.0453453630317
79.4727272727273	13.9561764361345	13.8583250344742	14.0540278377948
80.2363636363636	13.9616742529476	13.86058825997	14.0627602459252
81	13.9671720697607	13.8628061947207	14.0715379448007
81.7636363636364	13.9726698865737	13.8649829769854	14.080356796162
82.5272727272727	13.9781677033868	13.8671222989448	14.0892131078288
83.2909090909091	13.9836655201999	13.8692274586735	14.0981035817263
84.0545454545454	13.989163337013	13.8713014062153	14.1070252678106
84.8181818181818	13.994661153826	13.8733467842567	14.1159755233954
85.5818181818182	14.0001589706391	13.8753659639285	14.1249519773497
86.3454545454545	14.0056567874522	13.8773610762575	14.1339524986468
87.1090909090909	14.0111546042652	13.8793340397648	14.1429751687657
87.8727272727273	14.0166524210783	13.8812865846693	14.1520182574873
88.6363636363636	14.0221502378914	13.8832202741132	14.1610802016695
89.4	14.0276480547044	13.8851365227805	14.1701595866284
90.1636363636364	14.0331458715175	13.88703661324	14.1792551297951
90.9272727272727	14.0386436883306	13.8889217103022	14.188365666359
91.6909090909091	14.0441415051437	13.8907928736458	14.1974901366416
92.4545454545455	14.0496393219567	13.8926510689343	14.2066275749791
93.2181818181818	14.0551371387698	13.8944971776176	14.215777099922
93.9818181818182	14.0606349555829	13.8963320055846	14.2249379055812
94.7454545454545	14.066132772396	13.8981562908144	14.2341092539775
95.5090909090909	14.071630589209	13.8999707101513	14.2432904682667
96.2727272727273	14.0771284060221	13.9017758853134	14.2524809267308
97.0363636363636	14.0826262228352	13.9035723882297	14.2616800574406
97.8	14.0881240396482	13.9053607457894	14.270887333507
data for risk-score:
age	fit	lwr	upr
22.2	0.109275162657253	0.0467344800782759	0.171815845236231
22.9636363636364	0.112405938330278	0.0509420259117911	0.173869850748764
23.7272727272727	0.115536714003302	0.0551482284962864	0.175925199510318
24.4909090909091	0.118667489676326	0.0593530147686333	0.17798196458402
25.2545454545455	0.121798265349351	0.0635563063762843	0.180040224322417
26.0181818181818	0.124929041022375	0.0677580192004239	0.182100062844326
26.7818181818182	0.128059816695399	0.0719580628278744	0.184161570562925
27.5454545454545	0.131190592368424	0.0761563399654031	0.186224844771444
28.3090909090909	0.134321368041448	0.0803527457891887	0.188289990293708
29.0727272727273	0.137452143714472	0.0845471672211837	0.190357120207761
29.8363636363636	0.140582919387497	0.0887394821229357	0.192426356652058
30.6	0.143713695060521	0.0929295583960646	0.194497831724978
31.3636363636364	0.146844470733545	0.0971172529770232	0.196571688490068
32.1272727272727	0.14997524640657	0.101302410711948	0.198648082101192
32.8909090909091	0.153106022079594	0.1054848630953	0.200727181063888
33.6545454545455	0.156236797752618	0.109664426853557	0.20280916865168
34.4181818181818	0.159367573425643	0.113840902352382	0.204894244498904
35.1818181818182	0.162498349098667	0.118014071802451	0.206982626394883
35.9454545454545	0.165629124771691	0.122183697235286	0.209074552308097
36.7090909090909	0.168759900444716	0.126349518216113	0.211170282673318
37.4727272727273	0.17189067611774	0.130511249255688	0.213270102979793
38.2363636363636	0.175021451790764	0.134668576877217	0.215374326704312
39	0.178152227463789	0.138821156287866	0.217483298639712
39.7636363636364	0.181283003136813	0.142968607596712	0.219597398676915
40.5272727272727	0.184413778809837	0.14711051151243	0.221717046107245
41.2909090909091	0.187544554482862	0.151246404444313	0.22384270452141
42.0545454545454	0.190675330155886	0.155375772919558	0.225974887392214
42.8181818181818	0.19380610582891	0.159498047218122	0.228114164439699
43.5818181818182	0.196936881501935	0.163612594114168	0.230261168889702
44.3454545454545	0.200067657174959	0.167718708600634	0.232416605749284
45.1090909090909	0.203198432847983	0.171815604461637	0.23458126123433
45.8727272727273	0.206329208521008	0.175902403547596	0.23675601349442
46.6363636363636	0.209459984194032	0.179978123602239	0.238941844785825
47.4	0.212590759867056	0.184041664492273	0.24113985524184
48.1636363636364	0.215721535540081	0.188091792704077	0.243351278376084
48.9272727272727	0.218852311213105	0.192127124004227	0.245577498421983
49.6909090909091	0.221983086886129	0.196146104221427	0.247820069550832
50.4545454545455	0.225113862559154	0.20014698820966	0.250080736908647
51.2181818181818	0.228244638232178	0.20412781721341	0.252361459250947
51.9818181818182	0.231375413905202	0.20808639509762	0.254664432712785
52.7454545454545	0.234506189578227	0.212020264253945	0.256992114902509
53.5090909090909	0.237636965251251	0.215926682478815	0.259347248023687
54.2727272727273	0.240767740924275	0.219802602762801	0.26173287908575
55.0363636363636	0.2438985165973	0.223644658745004	0.264152374449596
55.8	0.247029292270324	0.227449159549298	0.26660942499135
56.5636363636364	0.250160067943348	0.231212098750171	0.269108037136526
57.3272727272727	0.253290843616373	0.234929183140835	0.271652504091911
58.0909090909091	0.256421619289397	0.238595887495361	0.274247351083434
58.8545454545454	0.259552394962421	0.242207541193433	0.27689724873141
59.6181818181818	0.262683170635446	0.245759450883485	0.279606890387407
60.3818181818182	0.26581394630847	0.249247059820089	0.282380832796852
61.1454545454545	0.268944721981495	0.252666138956685	0.285223305006304
61.9090909090909	0.272075497654519	0.256012997775205	0.288137997533833
62.6727272727273	0.275206273327543	0.259284695542946	0.291127851112141
63.4363636363636	0.278337049000568	0.262479228354915	0.29419486964622
64.2	0.281467824673592	0.26559566628826	0.297339983058924
64.9636363636364	0.284598600346616	0.268634219754525	0.300562980938707
65.7272727272727	0.287729376019641	0.271596224335303	0.303862527703978
66.4909090909091	0.290860151692665	0.274484046583352	0.307236256801978
67.2545454545455	0.293990927365689	0.277300925761935	0.310680928969444
68.0181818181818	0.297121703038714	0.280050774879528	0.314192631197899
68.7818181818182	0.300252478711738	0.282737966940081	0.317766990483395
69.5454545454545	0.303383254384762	0.285367129477235	0.321399379292289
70.3090909090909	0.306514030057787	0.287942964109156	0.325085096006417
71.0727272727273	0.309644805730811	0.290470100414853	0.328819511046769
71.8363636363636	0.312775581403835	0.292952986792131	0.332598176015539
72.6	0.31590635707686	0.29539581612771	0.336416898026009
73.3636363636364	0.319037132749884	0.297802481290201	0.340271784209567
74.1272727272727	0.322167908422908	0.300176554328575	0.344159262517242
74.8909090909091	0.325298684095933	0.302521283302796	0.348076084889069
75.6545454545454	0.328429459768957	0.304839601384883	0.352019318153031
76.4181818181818	0.331560235441981	0.30713414386001	0.355986327023952
77.1818181818182	0.334691011115006	0.309407269677835	0.359974752552176
77.9454545454545	0.33782178678803	0.311661085118289	0.363982488457771
78.7090909090909	0.340952562461054	0.313897467888213	0.368007657033895
79.4727272727273	0.344083338134079	0.316118090548222	0.372048585719935
80.2363636363636	0.347214113807103	0.318324442600393	0.376103785013812
81	0.350344889480127	0.320517850873755	0.380171928086499
81.7636363636364	0.353475665153152	0.322699498053903	0.3842518322524
82.5272727272727	0.356606440826176	0.324870439340222	0.388342442312129
83.2909090909091	0.3597372164992	0.327031617299481	0.392442815698919
84.0545454545454	0.362867992172225	0.329183875033585	0.396552109310864
84.8181818181818	0.365998767845249	0.331327967803901	0.400669567886597
85.5818181818182	0.369129543518273	0.333464573263058	0.404794513773489
86.3454545454545	0.372260319191298	0.335594300443629	0.408926337938966
87.1090909090909	0.375391094864322	0.337717697645542	0.413064492083102
87.8727272727273	0.378521870537346	0.339835259353317	0.417208481721375
88.6363636363636	0.381652646210371	0.341947432302054	0.421357860118687
89.4	0.384783421883395	0.344054620798575	0.425512222968215
90.1636363636364	0.387914197556419	0.346157191392075	0.429671203720764
90.9272727272727	0.391044973229444	0.348255476977301	0.433834469481586
91.6909090909091	0.394175748902468	0.350349780403007	0.438001717401929
92.4545454545455	0.397306524575492	0.352440377649106	0.442172671501879
93.2181818181818	0.400437300248517	0.354527520627775	0.446347079869258
93.9818181818182	0.403568075921541	0.356611439656464	0.450524712186618
94.7454545454545	0.406698851594565	0.358692345644464	0.454705357544666
95.5090909090909	0.40982962726759	0.360770432029142	0.458888822506037
96.2727272727273	0.412960402940614	0.362845876493167	0.46307492938806
97.0363636363636	0.416091178613638	0.364918842489906	0.46726351473737
97.8	0.419221954286663	0.366989480600562	0.471454427972764

## Sheet: Figure 2
Datapoints for the ROC-curves:
1234 vs b in dev :
sensitivities	1,1,1,1,1,1,1,1,1,1,1,1,1,1,1,1,1,1,1,1,1,1,1,1,1,1,1,1,0.989247311827957,0.989247311827957,0.989247311827957,0.989247311827957,0.989247311827957,0.989247311827957,0.989247311827957,0.978494623655914,0.978494623655914,0.978494623655914,0.978494623655914,0.978494623655914,0.978494623655914,0.978494623655914,0.978494623655914,0.978494623655914,0.978494623655914,0.978494623655914,0.978494623655914,0…
specificities	0,0.00943396226415094,0.0188679245283019,0.0283018867924528,0.0377358490566038,0.0471698113207547,0.0566037735849057,0.0660377358490566,0.0754716981132075,0.0849056603773585,0.0943396226415094,0.10377358490566,0.113207547169811,0.122641509433962,0.132075471698113,0.141509433962264,0.150943396226415,0.160377358490566,0.169811320754717,0.179245283018868,0.188679245283019,0.19811320754717,0.20754716…
1234 vs b in biomovca :
sensitivities	1,1,1,1,1,1,1,1,1,1,1,1,1,1,1,1,1,1,1,1,1,1,1,1,1,1,1,1,1,1,1,1,1,1,1,0.992592592592593,0.992592592592593,0.992592592592593,0.992592592592593,0.992592592592593,0.992592592592593,0.992592592592593,0.992592592592593,0.992592592592593,0.992592592592593,0.992592592592593,0.992592592592593,0.992592592592593,0.992592592592593,0.992592592592593,0.992592592592593,0.992592592592593,0.992592592592593,0.992…
specificities	0,0.00228310502283105,0.0045662100456621,0.00684931506849315,0.0091324200913242,0.0114155251141553,0.0136986301369863,0.0159817351598174,0.0182648401826484,0.0205479452054795,0.0228310502283105,0.0251141552511416,0.0273972602739726,0.0296803652968037,0.0319634703196347,0.0342465753424658,0.0365296803652968,0.0388127853881279,0.0410958904109589,0.04337899543379,0.045662100456621,0.0479452054794521…
specificity confidence interval:
x	2.5%	0.5	97.5%
0	1	1	1
0.1	1	1	1
0.2	0.993150684931507	0.997716894977169	1
0.3	0.988584474885845	0.997716894977169	1
0.4	0.986301369863014	0.995433789954338	1
0.5	0.981735159817352	0.990867579908676	1
0.6	0.968036529680365	0.986301369863014	0.995433789954338
0.7	0.940639269406393	0.972602739726027	0.988584474885845
0.8	0.78310502283105	0.922374429223744	0.970319634703196
0.9	0.534246575342466	0.742009132420091	0.849315068493151
1	0.0547945205479452	0.089041095890411	0.301426940639269
sensitivity confidence interval:
x	2.5%	0.5	97.5%
0	1	1	1
0.1	0.97037037037037	0.992592592592593	1
0.2	0.948148148148148	0.977777777777778	1
0.3	0.940740740740741	0.977777777777778	1
0.4	0.918518518518519	0.955555555555556	0.985185185185185
0.5	0.911111111111111	0.955555555555556	0.985185185185185
0.6	0.888888888888889	0.933333333333333	0.97037037037037
0.7	0.859259259259259	0.918518518518519	0.962962962962963
0.8	0.785185185185185	0.851851851851852	0.918518518518519
0.9	0.740740740740741	0.814814814814815	0.881481481481482
1	0.103703703703704	0.177777777777778	0.525925925925926
1234 vs b in ucan :
sensitivities	1,1,0.984375,0.96875,0.96875,0.96875,0.953125,0.953125,0.953125,0.953125,0.953125,0.953125,0.953125,0.953125,0.953125,0.953125,0.9375,0.9375,0.9375,0.9375,0.9375,0.9375,0.9375,0.9375,0.9375,0.9375,0.9375,0.9375,0.9375,0.9375,0.9375,0.9375,0.9375,0.9375,0.9375,0.9375,0.9375,0.9375,0.9375,0.9375,0.9375,0.9375,0.921875,0.921875,0.921875,0.921875,0.921875,0.921875,0.90625,0.90625,0.90625,0.90625,0.90…
specificities	0,0.0192307692307692,0.0192307692307692,0.0192307692307692,0.0384615384615385,0.0576923076923077,0.0576923076923077,0.0769230769230769,0.0961538461538462,0.115384615384615,0.134615384615385,0.153846153846154,0.173076923076923,0.192307692307692,0.211538461538462,0.230769230769231,0.230769230769231,0.25,0.269230769230769,0.288461538461538,0.307692307692308,0.326923076923077,0.346153846153846,0.3653…
specificity confidence interval:
x	2.5%	0.5	97.5%
0	1	1	1
0.1	1	1	1
0.2	1	1	1
0.3	1	1	1
0.4	1	1	1
0.5	1	1	1
0.6	0.961538461538462	1	1
0.7	0.942307692307692	0.980769230769231	1
0.8	0.865384615384615	0.980769230769231	1
0.9	0.0769230769230769	0.903846153846154	0.980769230769231
1	0	0.0192307692307692	0.308173076923074
sensitivity confidence interval:
x	2.5%	0.5	97.5%
0	1	1	1
0.1	0.890625	0.953125	1
0.2	0.890625	0.953125	1
0.3	0.875	0.9375	0.984375
0.4	0.875	0.9375	0.984375
0.5	0.875	0.9375	0.984375
0.6	0.875	0.9375	0.984375
0.7	0.859375	0.9375	0.984375
0.8	0.84375	0.921875	0.984375
0.9	0.765625	0.90625	0.96875
1	0.53125	0.6875	0.890625
12 vs b in dev :
sensitivities	1,1,1,1,1,1,1,1,1,1,1,1,1,1,1,1,1,1,1,1,1,1,1,1,1,1,1,1,1,1,1,1,1,1,0.96,0.96,0.96,0.96,0.96,0.96,0.96,0.96,0.96,0.96,0.96,0.96,0.96,0.96,0.96,0.96,0.96,0.96,0.96,0.96,0.92,0.92,0.92,0.92,0.92,0.92,0.92,0.92,0.92,0.92,0.88,0.88,0.84,0.84,0.84,0.84,0.84,0.84,0.84,0.84,0.84,0.84,0.84,0.84,0.84,0.84,0.84,0.84,0.84,0.84,0.84,0.84,0.84,0.84,0.84,0.84,0.8,0.8,0.76,0.76,0.72,0.72,0.72,0.72,0.72,0.72,0.7…
specificities	0,0.00943396226415094,0.0188679245283019,0.0283018867924528,0.0377358490566038,0.0471698113207547,0.0566037735849057,0.0660377358490566,0.0754716981132075,0.0849056603773585,0.0943396226415094,0.10377358490566,0.113207547169811,0.122641509433962,0.132075471698113,0.141509433962264,0.150943396226415,0.160377358490566,0.169811320754717,0.179245283018868,0.188679245283019,0.19811320754717,0.20754716…
12 vs b in biomovca :
sensitivities	1,1,1,1,1,1,1,1,1,1,1,1,1,1,1,1,1,1,1,1,1,1,1,1,1,1,1,1,1,1,1,1,1,1,1,0.981132075471698,0.981132075471698,0.981132075471698,0.981132075471698,0.981132075471698,0.981132075471698,0.981132075471698,0.981132075471698,0.981132075471698,0.981132075471698,0.981132075471698,0.981132075471698,0.981132075471698,0.981132075471698,0.981132075471698,0.981132075471698,0.981132075471698,0.981132075471698,0.981…
specificities	0,0.00228310502283105,0.0045662100456621,0.00684931506849315,0.0091324200913242,0.0114155251141553,0.0136986301369863,0.0159817351598174,0.0182648401826484,0.0205479452054795,0.0228310502283105,0.0251141552511416,0.0273972602739726,0.0296803652968037,0.0319634703196347,0.0342465753424658,0.0365296803652968,0.0388127853881279,0.0410958904109589,0.04337899543379,0.045662100456621,0.0479452054794521…
specificity confidence interval:
x	2.5%	0.5	97.5%
0	1	1	1
0.1	0.988584474885845	0.997716894977169	1
0.2	0.984018264840183	0.995433789954338	1
0.3	0.977168949771689	0.990867579908676	1
0.4	0.963470319634703	0.984018264840183	0.995433789954338
0.5	0.945205479452055	0.977168949771689	0.990867579908676
0.6	0.858390410958904	0.958904109589041	0.986301369863014
0.7	0.705479452054795	0.876712328767123	0.970319634703196
0.8	0.506792237442923	0.73972602739726	0.906392694063927
0.9	0.26027397260274	0.511415525114155	0.75810502283105
1	0.0570776255707763	0.0867579908675799	0.367579908675799
sensitivity confidence interval:
x	2.5%	0.5	97.5%
0	1	1	1
0.1	0.924528301886792	0.981132075471698	1
0.2	0.905660377358491	0.962264150943396	1
0.3	0.886792452830189	0.962264150943396	1
0.4	0.830188679245283	0.905660377358491	0.981132075471698
0.5	0.811320754716981	0.905660377358491	0.981132075471698
0.6	0.754716981132076	0.867924528301887	0.962264150943396
0.7	0.716981132075472	0.830188679245283	0.924528301886792
0.8	0.622641509433962	0.754716981132076	0.867924528301887
0.9	0.528301886792453	0.679245283018868	0.811320754716981
1	0	0.0754716981132075	0.30188679245283
12 vs b in ucan :
sensitivities	1,1,0.952380952380952,0.904761904761905,0.904761904761905,0.904761904761905,0.857142857142857,0.857142857142857,0.857142857142857,0.857142857142857,0.857142857142857,0.857142857142857,0.857142857142857,0.857142857142857,0.857142857142857,0.857142857142857,0.80952380952381,0.80952380952381,0.80952380952381,0.80952380952381,0.80952380952381,0.80952380952381,0.80952380952381,0.80952380952381,0.80952…
specificities	0,0.0192307692307692,0.0192307692307692,0.0192307692307692,0.0384615384615385,0.0576923076923077,0.0576923076923077,0.0769230769230769,0.0961538461538462,0.115384615384615,0.134615384615385,0.153846153846154,0.173076923076923,0.192307692307692,0.211538461538462,0.230769230769231,0.230769230769231,0.25,0.269230769230769,0.288461538461538,0.307692307692308,0.326923076923077,0.346153846153846,0.3653…
specificity confidence interval:
x	2.5%	0.5	97.5%
0	1	1	1
0.1	1	1	1
0.2	0.961538461538462	1	1
0.3	0.942307692307692	1	1
0.4	0.923076923076923	0.980769230769231	1
0.5	0.865384615384615	0.980769230769231	1
0.6	0.711538461538462	0.961538461538462	1
0.7	0.134615384615385	0.903846153846154	1
0.8	0.0192307692307692	0.730769230769231	0.980769230769231
0.9	0	0.0769230769230769	0.923076923076923
1	0	0.0192307692307692	0.25
sensitivity confidence interval:
x	2.5%	0.5	97.5%
0	1	1	1
0.1	0.714285714285714	0.857142857142857	1
0.2	0.666666666666667	0.857142857142857	1
0.3	0.619047619047619	0.80952380952381	0.952380952380952
0.4	0.619047619047619	0.80952380952381	0.952380952380952
0.5	0.619047619047619	0.80952380952381	0.952380952380952
0.6	0.619047619047619	0.80952380952381	0.952380952380952
0.7	0.571428571428571	0.80952380952381	0.952380952380952
0.8	0.523809523809524	0.761904761904762	0.905952380952374
0.9	0.476190476190476	0.714285714285714	0.904761904761905
1	0.142857142857143	0.380952380952381	0.761904761904762
34 vs b in dev :
sensitivities	1,1,1,1,1,1,1,1,1,1,1,1,1,1,1,1,1,1,1,1,1,1,1,1,1,1,1,1,1,1,1,1,1,1,1,1,1,1,1,1,1,1,1,1,1,1,1,1,1,0.984615384615385,0.984615384615385,0.984615384615385,0.984615384615385,0.984615384615385,0.984615384615385,0.984615384615385,0.984615384615385,0.984615384615385,0.984615384615385,0.984615384615385,0.984615384615385,0.984615384615385,0.984615384615385,0.984615384615385,0.984615384615385,0.98461538461…
specificities	0,0.00943396226415094,0.0188679245283019,0.0283018867924528,0.0377358490566038,0.0471698113207547,0.0566037735849057,0.0660377358490566,0.0754716981132075,0.0849056603773585,0.0943396226415094,0.10377358490566,0.113207547169811,0.122641509433962,0.132075471698113,0.141509433962264,0.150943396226415,0.160377358490566,0.169811320754717,0.179245283018868,0.188679245283019,0.19811320754717,0.20754716…
34 vs b in biomovca :
sensitivities	1,1,1,1,1,1,1,1,1,1,1,1,1,1,1,1,1,1,1,1,1,1,1,1,1,1,1,1,1,1,1,1,1,1,1,1,1,1,1,1,1,1,1,1,1,1,1,1,1,1,1,1,1,1,1,1,1,1,1,1,1,1,1,1,1,1,0.98780487804878,0.98780487804878,0.98780487804878,0.98780487804878,0.98780487804878,0.98780487804878,0.98780487804878,0.98780487804878,0.98780487804878,0.98780487804878,0.98780487804878,0.98780487804878,0.98780487804878,0.98780487804878,0.98780487804878,0.9878048780…
specificities	0,0.00228310502283105,0.0045662100456621,0.00684931506849315,0.0091324200913242,0.0114155251141553,0.0136986301369863,0.0159817351598174,0.0182648401826484,0.0205479452054795,0.0228310502283105,0.0251141552511416,0.0273972602739726,0.0296803652968037,0.0319634703196347,0.0342465753424658,0.0365296803652968,0.0388127853881279,0.0410958904109589,0.04337899543379,0.045662100456621,0.0479452054794521…
specificity confidence interval:
x	2.5%	0.5	97.5%
0	1	1	1
0.1	1	1	1
0.2	0.993150684931507	1	1
0.3	0.993150684931507	0.997716894977169	1
0.4	0.990867579908676	0.997716894977169	1
0.5	0.988584474885845	0.995433789954338	1
0.6	0.981735159817352	0.993150684931507	1
0.7	0.970319634703196	0.988584474885845	0.997716894977169
0.8	0.922374429223744	0.972602739726027	0.993150684931507
0.9	0.744292237442922	0.910958904109589	0.970319634703196
1	0.118721461187215	0.162100456621005	0.762557077625571
sensitivity confidence interval:
x	2.5%	0.5	97.5%
0	1	1	1
0.1	1	1	1
0.2	0.963414634146341	0.98780487804878	1
0.3	0.963414634146341	0.98780487804878	1
0.4	0.963414634146341	0.98780487804878	1
0.5	0.951219512195122	0.98780487804878	1
0.6	0.939024390243902	0.975609756097561	1
0.7	0.926829268292683	0.975609756097561	1
0.8	0.853658536585366	0.914634146341463	0.975609756097561
0.9	0.829268292682927	0.902439024390244	0.963414634146341
1	0.134146341463415	0.25609756097561	0.658841463414632
34 vs b in ucan :
sensitivities	1,1,1,1,1,1,1,1,1,1,1,1,1,1,1,1,1,1,1,1,1,1,1,1,1,1,1,1,1,1,1,1,1,1,1,1,1,1,1,1,1,1,1,1,1,1,1,1,1,0.976744186046512,0.953488372093023,0.953488372093023,0.930232558139535,0.930232558139535,0.930232558139535,0.906976744186046,0.883720930232558,0.86046511627907,0.837209302325581,0.813953488372093,0.813953488372093,0.790697674418605,0.767441860465116,0.744186046511628,0.720930232558139,0.697674418604…
specificities	0,0.0192307692307692,0.0384615384615385,0.0576923076923077,0.0769230769230769,0.0961538461538462,0.115384615384615,0.134615384615385,0.153846153846154,0.173076923076923,0.192307692307692,0.211538461538462,0.230769230769231,0.25,0.269230769230769,0.288461538461538,0.307692307692308,0.326923076923077,0.346153846153846,0.365384615384615,0.384615384615385,0.403846153846154,0.423076923076923,0.4423076…
specificity confidence interval:
x	2.5%	0.5	97.5%
0	1	1	1
0.1	1	1	1
0.2	1	1	1
0.3	1	1	1
0.4	1	1	1
0.5	1	1	1
0.6	1	1	1
0.7	0.999519230769232	1	1
0.8	0.942307692307692	1	1
0.9	0.903846153846154	0.980769230769231	1
1	0.846153846153846	0.923076923076923	0.980769230769231
sensitivity confidence interval:
x	2.5%	0.5	97.5%
0	1	1	1
0.1	1	1	1
0.2	1	1	1
0.3	1	1	1
0.4	1	1	1
0.5	1	1	1
0.6	1	1	1
0.7	1	1	1
0.8	1	1	1
0.9	0.906976744186046	1	1
1	0.697674418604651	0.86046511627907	1
12	both_BvsM_12:
11p+a
sensitivities	1,1,1,0.986486486486487,0.986486486486487,0.986486486486487,0.986486486486487,0.986486486486487,0.986486486486487,0.986486486486487,0.986486486486487,0.986486486486487,0.986486486486487,0.986486486486487,0.986486486486487,0.986486486486487,0.986486486486487,0.986486486486487,0.986486486486487,0.986486486486487,0.986486486486487,0.986486486486487,0.986486486486487,0.986486486486487,0.9864864864864…
specificities	0,0.00204081632653061,0.00408163265306122,0.00408163265306122,0.00612244897959184,0.00816326530612245,0.0102040816326531,0.0122448979591837,0.0142857142857143,0.0163265306122449,0.0183673469387755,0.0204081632653061,0.0224489795918367,0.0244897959183673,0.026530612244898,0.0285714285714286,0.0306122448979592,0.0326530612244898,0.0346938775510204,0.036734693877551,0.0387755102040816,0.040816326530…
clinCA125
sensitivities	1,1,1,1,1,1,1,1,1,1,1,1,1,1,1,1,1,1,1,1,1,0.986111111111111,0.986111111111111,0.986111111111111,0.986111111111111,0.986111111111111,0.986111111111111,0.986111111111111,0.986111111111111,0.986111111111111,0.986111111111111,0.972222222222222,0.972222222222222,0.972222222222222,0.972222222222222,0.972222222222222,0.972222222222222,0.972222222222222,0.972222222222222,0.944444444444444,0.9305555555555…
specificities	0,0.00211864406779661,0.00423728813559322,0.00635593220338983,0.00847457627118644,0.0105932203389831,0.0127118644067797,0.0148305084745763,0.0190677966101695,0.0211864406779661,0.0233050847457627,0.0275423728813559,0.0296610169491525,0.0317796610169492,0.0338983050847458,0.0360169491525424,0.038135593220339,0.0402542372881356,0.0423728813559322,0.0529661016949153,0.0550847457627119,0.055084745762…
34	both_BvsM_34:
11p+a
sensitivities	1,1,1,1,1,1,1,1,1,1,1,1,1,1,1,1,1,1,1,1,1,1,1,1,1,1,1,1,1,1,1,1,1,1,1,1,1,1,1,1,1,1,1,1,1,1,1,1,1,1,1,1,1,1,1,1,1,1,1,1,1,1,1,1,1,1,1,1,1,0.992,0.992,0.992,0.992,0.992,0.992,0.992,0.992,0.992,0.992,0.992,0.992,0.992,0.992,0.992,0.992,0.992,0.992,0.992,0.992,0.992,0.992,0.992,0.992,0.992,0.992,0.992,0.992,0.992,0.992,0.992,0.992,0.992,0.992,0.992,0.992,0.992,0.992,0.992,0.992,0.992,0.992,0.992,0.9…
specificities	0,0.00204081632653061,0.00408163265306122,0.00612244897959184,0.00816326530612245,0.0102040816326531,0.0122448979591837,0.0142857142857143,0.0163265306122449,0.0183673469387755,0.0204081632653061,0.0224489795918367,0.0244897959183673,0.026530612244898,0.0285714285714286,0.0306122448979592,0.0326530612244898,0.0346938775510204,0.036734693877551,0.0387755102040816,0.0408163265306122,0.0428571428571…
clinCA125
sensitivities	1,1,1,1,1,1,1,1,1,1,1,1,1,1,1,1,1,1,1,1,1,1,1,1,1,1,1,1,1,1,1,1,1,1,1,1,1,1,1,1,1,1,1,1,0.991869918699187,0.991869918699187,0.991869918699187,0.983739837398374,0.983739837398374,0.983739837398374,0.983739837398374,0.983739837398374,0.983739837398374,0.983739837398374,0.983739837398374,0.983739837398374,0.983739837398374,0.983739837398374,0.983739837398374,0.967479674796748,0.967479674796748,0.967…
specificities	0,0.00211864406779661,0.00423728813559322,0.00635593220338983,0.00847457627118644,0.0105932203389831,0.0127118644067797,0.0148305084745763,0.0190677966101695,0.0211864406779661,0.0233050847457627,0.0275423728813559,0.0296610169491525,0.0317796610169492,0.0338983050847458,0.0360169491525424,0.038135593220339,0.0402542372881356,0.0423728813559322,0.0529661016949153,0.0550847457627119,0.059322033898…
1234	both_BvsM_1234:
11p+a
sensitivities	1,1,1,0.994974874371859,0.994974874371859,0.994974874371859,0.994974874371859,0.994974874371859,0.994974874371859,0.994974874371859,0.994974874371859,0.994974874371859,0.994974874371859,0.994974874371859,0.994974874371859,0.994974874371859,0.994974874371859,0.994974874371859,0.994974874371859,0.994974874371859,0.994974874371859,0.994974874371859,0.994974874371859,0.994974874371859,0.9949748743718…
specificities	0,0.00204081632653061,0.00408163265306122,0.00408163265306122,0.00612244897959184,0.00816326530612245,0.0102040816326531,0.0122448979591837,0.0142857142857143,0.0163265306122449,0.0183673469387755,0.0204081632653061,0.0224489795918367,0.0244897959183673,0.026530612244898,0.0285714285714286,0.0306122448979592,0.0326530612244898,0.0346938775510204,0.036734693877551,0.0387755102040816,0.040816326530…
clinCA125
sensitivities	1,1,1,1,1,1,1,1,1,1,1,1,1,1,1,1,1,1,1,1,1,0.994871794871795,0.994871794871795,0.994871794871795,0.994871794871795,0.994871794871795,0.994871794871795,0.994871794871795,0.994871794871795,0.994871794871795,0.994871794871795,0.98974358974359,0.98974358974359,0.98974358974359,0.98974358974359,0.98974358974359,0.98974358974359,0.98974358974359,0.98974358974359,0.979487179487179,0.974358974358974,0.974…
specificities	0,0.00211864406779661,0.00423728813559322,0.00635593220338983,0.00847457627118644,0.0105932203389831,0.0127118644067797,0.0148305084745763,0.0190677966101695,0.0211864406779661,0.0233050847457627,0.0275423728813559,0.0296610169491525,0.0317796610169492,0.0338983050847458,0.0360169491525424,0.038135593220339,0.0402542372881356,0.0423728813559322,0.0529661016949153,0.0550847457627119,0.055084745762…

## Sheet: Figure 3
Datapoints for performance measures for the risk-score.
cohort	model	focus	stages	devAUCpe	devAUCl	devAUCh	valAUCpe	valAUCl	valAUCh	dAUCpval	devSEl	devSEpe	devSEh	devSPl	devSPpe	devSPh	valSEl	valSEpe	valSEh	valSPl	valSPpe	valSPh	dSEsign	dSPsign	dSE	dSP	dSEpvalFisher	dSPpvalFisher
ucan	11p+a	bp	12	0.885	0.806	0.964	0.787	0.63	0.943	0.273642343282624	0.48	0.68	0.84	0.887	0.934	0.972	0.524	0.714	0.905	0.846	0.923	0.981	+	-	0.0339999999999999	-0.011	1	0.752049509863577
ucan	11p+a	fse	12	0.885	0.806	0.964	0.787	0.63	0.943	0.273642343282624	1	1	1	0.226	0.311	0.396	0.714	0.857	1	0.019	0.077	0.154	-	-	-0.143	-0.234	0.0876152832674572	0.00113433881497845
ucan	11p+a	fsp	12	0.885	0.806	0.964	0.787	0.63	0.943	0.273642343282624	0.36	0.56	0.76	0.953	0.981	1	0.333	0.571	0.762	0.942	0.981	1	+	-	0.0109999999999999	0	1	1
biomovca	11p+a	bp	12	0.885	0.806	0.964	0.856	0.791	0.921	0.578809549836018	0.48	0.68	0.84	0.887	0.934	0.972	0.585	0.717	0.83	0.845	0.877	0.906	+	-	0.0369999999999999	-0.0570000000000001	0.793173390649122	0.121319396150104
biomovca	11p+a	fse	12	0.885	0.806	0.964	0.856	0.791	0.921	0.578809549836018	1	1	1	0.226	0.311	0.396	0.906	0.962	1	0.176	0.215	0.251	-	-	-0.038	-0.096	1	0.040601093271448
biomovca	11p+a	fsp	12	0.885	0.806	0.964	0.856	0.791	0.921	0.578809549836018	0.36	0.56	0.76	0.953	0.981	1	0.509	0.642	0.755	0.934	0.954	0.973	+	-	0.082	-0.027	0.618767283764027	0.278092714036757
ucan	11p+a	bp	34	0.977	0.956	0.998	0.993	0.983	1	0.18432887331378	0.862	0.923	0.985	0.887	0.934	0.972	1	1	1	0.846	0.923	0.981	+	-	0.077	-0.011	0.154698694462405	0.752049509863577
ucan	11p+a	fse	34	0.977	0.956	0.998	0.993	0.983	1	0.18432887331378	1	1	1	0.226	0.311	0.406	1	1	1	0.019	0.077	0.154	-	-	0	-0.234	1	0.00113433881497845
ucan	11p+a	fsp	34	0.977	0.956	0.998	0.993	0.983	1	0.18432887331378	0.8	0.877	0.954	0.953	0.981	1	0.814	0.907	0.977	0.942	0.981	1	+	-	0.03	0	0.759684248462021	1
biomovca	11p+a	bp	34	0.977	0.956	0.998	0.958	0.931	0.984	0.26548008498555	0.862	0.923	0.985	0.887	0.934	0.972	0.829	0.902	0.963	0.845	0.877	0.906	-	-	-0.021	-0.0570000000000001	0.774379029781143	0.121319396150104
biomovca	11p+a	fse	34	0.977	0.956	0.998	0.958	0.931	0.984	0.26548008498555	1	1	1	0.226	0.311	0.396	0.963	0.988	1	0.176	0.215	0.253	-	-	-0.012	-0.096	1	0.040601093271448
biomovca	11p+a	fsp	34	0.977	0.956	0.998	0.958	0.931	0.984	0.26548008498555	0.8	0.877	0.954	0.953	0.981	1	0.793	0.866	0.939	0.934	0.954	0.973	-	-	-0.011	-0.027	1	0.278092714036757
ucan	11p+a	bp	1234	0.945	0.913	0.976	0.925	0.868	0.982	0.562065317162159	0.774	0.849	0.914	0.877	0.934	0.972	0.828	0.906	0.969	0.846	0.923	0.981	+	-	0.0570000000000001	-0.011	0.338814354855637	0.752049509863577
ucan	11p+a	fse	1234	0.945	0.913	0.976	0.925	0.868	0.982	0.562065317162159	0.968	0.989	1	0.226	0.311	0.406	0.891	0.953	1	0.019	0.077	0.154	-	-	-0.036	-0.234	0.305010912654225	0.00113433881497845
ucan	11p+a	fsp	1234	0.945	0.913	0.976	0.925	0.868	0.982	0.562065317162159	0.688	0.774	0.86	0.953	0.981	1	0.688	0.797	0.891	0.942	0.981	1	+	-	0.023	0	0.844380150813549	1
biomovca	11p+a	bp	1234	0.945	0.913	0.976	0.918	0.886	0.95	0.243972824304775	0.774	0.849	0.914	0.887	0.934	0.972	0.763	0.83	0.889	0.845	0.877	0.906	-	-	-0.019	-0.0570000000000001	0.719015877012618	0.121319396150104
biomovca	11p+a	fse	1234	0.945	0.913	0.976	0.918	0.886	0.95	0.243972824304775	0.968	0.989	1	0.226	0.311	0.396	0.948	0.978	1	0.178	0.215	0.253	-	-	-0.011	-0.096	0.647134717226578	0.040601093271448
biomovca	11p+a	fsp	1234	0.945	0.913	0.976	0.918	0.886	0.95	0.243972824304775	0.688	0.774	0.86	0.953	0.981	1	0.711	0.778	0.844	0.934	0.954	0.973	+	-	0.004	-0.027	1	0.278092714036757

## Sheet: Figure 4
Datapoints for the risk-score in groups as displayed.
11p+a using co: 0.3937
Healthy:	0.252770343300876,0.338779098514126,0.15439811046403,0.239400738531623,0.264895079273307,0.107134004319362,0.379427933404989,0.374320105307408,0.32136570292701,0.313872708668001,0.25654906883613,0.318182037059039,0.527242191151344,0.448739245589484,0.202668198693479,0.430041614585847,0.223832807189114,0.185624469205032,0.284846598676918,0.383604873173405,0.314094822326926,0.328180633286242,0.2424…
Benign:	0.100993612714928,0.28420203915961,0.240825875667996,0.302158405852625,0.313573237660844,0.246955135665286,0.211656902636679,0.303735204040006,0.468562795296286,0.163764889757053,0.262361098625097,0.228393506443638,0.321529705031297,0.340037050310656,0.349005437582261,0.305014630435447,0.363209886475282,0.222038996734815,0.453313146924118,0.317889035255595,0.270242015314634,0.245035766678257,0.32…
Endometrial Cancer Primary:	0.881353844624193,0.204956798465919,0.383795341929605,0.329740727778303,0.136094316039559,0.458366237001873,0.358226472102427,0.463057198803731,0.29883189151886,0.462241649918709,0.529575173675386,0.380326662699929,0.230470350027461,0.397230737473708,0.566274248944456,0.357134780508077,0.241675090479852,0.371890649314965
Endometrial Cancer Ongoing:	0.287832008707844,0.391850112387242,0.527938321491089,0.478399719187552,0.285563810918236,0.372775220210853,0.349229876142766
Endometrial Cancer Response:	0.212909902575005,0.277876774872559,0.291135545634464,0.245902523212866,0.319253860935243,0.371283324337131,0.380374600525441,0.592930818066638,0.393568067884419,0.254075313163467,0.275742758601601,0.342068657095465,0.34185782389638,0.214903710604331,0.309426347873622,0.350846474402235,0.598994699676739,0.288292747505271
Cervical Cancer Primary:	0.311437204498304,0.431399328223854,0.704203960549369,0.514287177004902,0.588837343464119,0.543581896210998,0.712224164174558,0.260395182149962,0.213536126525626,0.28189684940529,0.188631124762371,0.343351138905858
Cervical Cancer Ongoing:	0.232626993982669,0.278467931584334,0.261978882408224,0.298349180382398,0.223285386523725,0.187887232969494,0.209917945618211,0.35601404976646,0.372850432693707
Cervical Cancer Response:	0.24397466032262,0.158999996852775,0.149700412233514,0.323837942019243,0.142837066296122,0.115000944328735,0.29263789770806,0.181670816969297,0.232866253948649,0.351468328052414,0.350736038445925,0.303727560908482,0.23904694951039,0.259648195171817,0.307771411322195,0.296890159983382,0.269979952228757,0.285387973500437,0.318140791391734,0.353352729024208,0.169330265573118,0.181182754341102,0.1928…
Ovarian Cancer Primary:	0.823693738963325,0.957521836831903,0.10495034959544,0.846584568531381,0.580445523767739,0.236460126040645,0.508678771853642,0.806569725161593,0.789146513755001,0.856213318497063,0.830909165894454,0.756946167059704,0.42823605598001,0.681684225675378,0.987399978627457,0.928764685072207,0.415482395661587,0.93178588327609,0.960705091949087,0.196094624687901,0.991654003671547,0.528580483502222,0.4066…
Healthy:	0.252770343300876,0.338779098514126,0.15439811046403,0.239400738531623,0.264895079273307,0.107134004319362,0.379427933404989,0.374320105307408,0.32136570292701,0.313872708668001,0.25654906883613,0.318182037059039,0.527242191151344,0.448739245589484,0.202668198693479,0.430041614585847,0.223832807189114,0.185624469205032,0.284846598676918,0.383604873173405,0.314094822326926,0.328180633286242,0.2424…
Simple:	0.140458580036195,0.163200074227475,0.237536758951883,0.176902654263399,0.314893863924377,0.342864015620625,0.173421312968741,0.418641253712056,0.327714562713956,0.200992372627097,0.346502236381881,0.244751215683215,0.393551969931965,0.29585326542539,0.247504056732297,0.16418029658425,0.239635654752998,0.365192849477343,0.429909212622827,0.259179229175451,0.234352178367255,0.326491820996871,0.451…
Serous:	0.433426648918914,0.374732721310347,0.477249102536748,0.189569934067328,0.263263671115623,0.353502187413375,0.232381859234192,0.297806927364242,0.210255226455516,0.465490658385689,0.276589802587082,0.327800541211568,0.309354306849913,0.219594608425631,0.194475589419898,0.276202916055899,0.29672097498816,0.221162723939022,0.26795635353856,0.246295880067432,0.26667404488771,0.260208360151046,0.2641…
Endometrioma:	0.181937267657238,0.203580436177632,0.133000900078449,0.362686692271558,0.179694441173898,0.226247738868299,0.293201006868423,0.233062016147406,0.144053367157979,0.244897432281273,0.358603392300445,0.289554162722143,0.284846019199292,0.24871018925285,0.225670219388006,0.202268292842236,0.259272632757998,0.246037008374022,0.294366989285192,0.364684304032323,0.297511629264825,0.321690441887803,0.25…
Mucinous:	0.143052505939785,0.338269697656537,0.381299202791631,0.19508378997686,0.186106305663711,0.125871959676803,0.222473926248176,0.314575767741116,0.178041154395544,0.21541948675497,0.306967689026883,0.138914906486427,0.259823447360771,0.284145065645394,0.337224623321055,0.291847230659907,0.128736182800172,0.202509489470313,0.298289721808251,0.329334823545365,0.393891718964488,0.189671199754122,0.289…
Dermoid:	0.178298418010698,0.189892613532072,0.183999252735274,0.149749559308361,0.257670111961538,0.19461428577567,0.234899235263896,0.13760562771123,0.141752519822255,0.260870168595932,0.194975033206389,0.308256726390168,0.431329144090652,0.238888969378434,0.340805742822787,0.334554795146071,0.180634730467774,0.268436446448078,0.205120196199311,0.233614191767377,0.187438403579419,0.322711787284204,0.219…
Myoma:	0.230375167063385,0.331338570706834,0.394274225637919,0.302083286058013,0.41581063682075,0.810326093885767,0.228532171364669,0.319756753432022,0.195017272204387,0.3496217642463,0.288248261475832,0.276143269228105,0.207481124515543,0.322705009317078,0.216311459641723,0.253614217273957,0.342319519030933,0.282236874572868,0.20765915318564,0.248402787036662,0.183340689242612,0.221253894136167
Stromal:	0.212740503470516,0.315594902628309,0.257459128275824,0.330312828640883,0.353749021073477,0.311599773347416,0.382425051187055,0.358875600655618,0.324882121788186,0.189066030952566,0.355393472491465,0.285435473902494,0.337249558970605,0.643361262580673,0.1902097107705,0.245132396397175,0.2341640505789,0.330969905491456
Inflammation:	0.253465319895247,0.143373023882536,0.283089817013596,0.288843710670217,0.28243226197098,0.438291109354182,0.234426220293141,0.275031301305497,0.216880058347481,0.283212504076857,0.348544642276837,0.12707530860469,0.134481394453741

## Sheet: Figure 5
Datapoints for time-series.
Format is either "diagnose offset in days/diagnose" or "diagnose offset in days/diagnose/risk-score"
Datapoint for time-series and sample types.
2034/relapse 2567/ongoing 2665/ongoing 3521/Deceased
888/ongoing 921/ongoing 1076/respons 1337/respons 1579/relapse
447/respons 629/respons
413/respons 614/respons
300/respons 1410/Deceased
202/relapse 257/relapse 628/Deceased
178/respons 372/respons 1835/Deceased
120/ongoing 153/ongoing 309/respons 906/Deceased
105/ongoing 229/respons 413/relapse 623/relapse 630/relapse 649/Deceased
88/ongoing 110/ongoing 274/respons
87/respons 176/respons
87/ongoing 294/Deceased
79/ongoing 328/respons 720/relapse 1193/Deceased
76/ongoing 94/ongoing 363/respons
75/ongoing 106/ongoing
70/ongoing 141/ongoing 261/relapse 322/relapse 597/Deceased
68/ongoing 90/ongoing 755/Deceased
66/ongoing 125/ongoing 143/ongoing
64/ongoing 92/ongoing 920/Deceased
57/ongoing 91/ongoing 195/ongoing 317/respons
56/ongoing 131/respons 313/respons
46/ongoing 68/ongoing 1400/Deceased
42/ongoing 189/respons
37/ongoing 162/respons
36/ongoing 371/relapse 608/respons 1342/Deceased
34/ongoing 41/ongoing 293/relapse 496/respons 632/relapse 891/Deceased
34/respons 50/respons
34/ongoing 268/respons
34/ongoing
28/ongoing 60/Deceased
27/ongoing 1274/Deceased
26/ongoing 41/ongoing 182/respons
24/ongoing 290/respons 594/respons 2243/Deceased
20/ongoing 219/respons
0/primary 22/ongoing 240/respons
0/primary 120/respons
0/primary 19/ongoing
-1/primary 23/ongoing 346/ongoing 639/ongoing 690/Deceased
-1/relapse 27/ongoing 94/ongoing 304/respons
-1/primary 25/ongoing 546/respons 669/relapse 1778/Deceased
-1/primary 41/ongoing 212/respons 451/relapse 1589/Deceased
-1/primary 481/relapse 509/relapse 561/ongoing 1890/Deceased
-1/primary 70/ongoing 361/respons
-1/primary 12/ongoing 242/respons
-1/primary 22/ongoing 192/respons
-1/primary 47/ongoing 117/respons
-1/primary 53/ongoing 145/relapse
-1/primary 43/ongoing 165/ongoing
-1/primary 19/ongoing 198/respons
-1/primary 86/ongoing 247/respons
-1/primary 10/ongoing 84/relapse 185/Deceased
-1/primary 51/ongoing 71/ongoing
-1/primary 16/ongoing 252/respons
-1/primary 47/ongoing 161/ongoing 178/Deceased
-1/primary 40/ongoing 706/relapse 1164/Deceased
-1/primary 35/ongoing 444/respons 1739/Deceased
-1/primary 34/ongoing 246/respons 1556/Deceased
-1/primary 29/ongoing 190/respons
-1/primary 16/ongoing 237/respons
-1/primary 24/ongoing
-1/primary 57/ongoing
-1/primary 273/respons 1327/Deceased
-1/primary 95/ongoing
-1/primary 54/ongoing
-1/primary 28/ongoing 796/Deceased
-1/primary 210/respons 1365/Deceased
-1/primary 27/ongoing 920/Deceased
-1/primary 216/respons
-1/primary 28/ongoing
-1/primary 91/respons
-1/primary 127/respons
-1/primary 28/ongoing
=-1/primary
=-1/primary
-2/primary 77/ongoing 186/respons
-4/primary 79/ongoing 304/respons
-4/primary 31/ongoing 38/ongoing 1684/Deceased
-4/primary 576/respons
-5/primary 27/ongoing 834/Deceased
-5/primary 76/ongoing
-6/primary 38/ongoing 223/relapse 337/relapse 447/ongoing 654/respons 1940/Deceased
-6/primary 24/ongoing 155/ongoing
-7/primary 1067/Deceased
-8/primary 104/ongoing 146/ongoing 294/respons
-11/primary 69/ongoing 160/respons
-12/relapse 463/relapse 1282/Deceased
-12/primary 71/ongoing 288/Deceased
-15/primary 22/ongoing 615/respons 2349/Deceased
-16/primary 251/respons 278/relapse 328/ongoing 509/relapse 574/relapse 970/Deceased
-17/primary 36/ongoing 207/ongoing 444/Deceased
=-17/primary
-18/primary 227/ongoing 301/ongoing 387/ongoing 525/Deceased
-19/primary 29/ongoing 191/respons 464/respons
-20/primary 64/ongoing 709/Deceased
-21/primary 581/relapse 1717/Deceased
-27/primary 195/respons 378/relapse 408/relapse 506/ongoing 850/Deceased
-28/primary 78/ongoing 574/respons 1168/Deceased
-32/primary 20/ongoing 79/ongoing
-37/primary 256/respons 468/respons
-43/primary 413/relapse 976/Deceased
Datapoint (risk-score) for broad categories of sample types.
primary	0.823693738963325,0.957521836831903,0.10495034959544,0.846584568531381,0.580445523767739,0.236460126040645,0.508678771853642,0.806569725161593,0.789146513755001,0.856213318497063,0.830909165894454,0.756946167059704,0.42823605598001,0.681684225675378,0.987399978627457,0.928764685072207,0.415482395661587,0.93178588327609,0.960705091949087,0.196094624687901,0.991654003671547,0.528580483502222,0.4066…
ongoing	0.33613781285279,0.555735278109459,0.568685673491913,0.226546009772686,0.771645515071489,0.604111590143744,0.218347570926673,0.818642228146862,0.904699875074217,0.229721020757955,0.27247240739436,0.30825181872448,0.416139338332401,0.312405843624089,0.136242187434948,0.803878578452391,0.188725184745989,0.306830607297889,0.798633081836751,0.309004491242137,0.667202498431076,0.32825413414408,0.47877…
respons	0.464915236017177,0.175310440374686,0.274247154980392,0.319537647379881,0.21860620994132,0.258883642143751,0.232194109015126,0.238761369303733,0.664563482014918,0.279008005969717,0.137705691884182,0.242860015250214,0.32951447977478,0.284141265225886,0.25656828347165,0.474783926278667,0.290633894775043,0.175177854997432,0.268633993681964,0.250674327104307,0.359334785923873,0.513394013182932,0.2554…
relapse	0.772743224635604,0.878143089598056,0.951774312085028,0.862424912483291,0.383535434991633,0.95223533880414,0.812162088309081,0.507187083669052,0.561742731050935,0.535929963663214,0.883988400174496,0.757125114435225,0.868783357845649,0.721300193353358,0.452152578338028,0.704019127440048,0.751258292877517,0.843881940468162,0.706211330747414,0.525793831849779,0.740849862947807,0.945200765067579,0.43…
Datapoints (risk-score) for timeseries and sample-types.
447/respons/0.250674327104307 629/respons/0.251632065684624
413/respons/0.21860620994132 614/respons/0.19771413551908
300/respons/0.255471826873857
202/relapse/0.503414199235381 257/relapse/0.772743224635604
178/respons/0.279008005969717 372/respons/0.317545159344549
120/ongoing/0.445989210600299 153/ongoing/0.39362544470386 309/respons/0.419457617803638
105/ongoing/0.418051597457803 229/respons/0.24772768708831 413/relapse/0.868783357845649 623/relapse/0.95223533880414 630/relapse/0.945200765067579
88/ongoing/0.33613781285279 110/ongoing/0.627201987905435 274/respons/0.232194109015126
87/respons/0.238134579591254 176/respons/0.190304315329946
87/ongoing/0.622380993951435
79/ongoing/0.595725010417337 328/respons/0.359334785923873 720/relapse/0.951774312085028
76/ongoing/0.556427246050101 94/ongoing/0.306830607297889 363/respons/0.420503447108618
75/ongoing/0.691116197834543 106/ongoing/0.604111590143744
70/ongoing/0.417045500104703 141/ongoing/0.505113145518477 261/relapse/0.456859463652443 322/relapse/0.751258292877517
68/ongoing/0.452678690291989 90/ongoing/0.478776768173184
66/ongoing/0.975706470093123 125/ongoing/0.447774577851046 143/ongoing/0.380611845220649
64/ongoing/0.818642228146862 92/ongoing/0.32825413414408
57/ongoing/0.333558697300358 91/ongoing/0.284142197917045 195/ongoing/0.27247240739436 317/respons/0.319537647379881
56/ongoing/0.194898689317219 131/respons/0.175177854997432 313/respons/0.175310440374686
46/ongoing/0.666358221441471 68/ongoing/0.57568032688974
42/ongoing/0.206078992153793 189/respons/0.188437535039293
37/ongoing/0.251332251063169 162/respons/0.267229607519239
36/ongoing/0.416139338332401 371/relapse/0.55843153961041 608/respons/0.274247154980392
34/ongoing/0.778464238407372 41/ongoing/0.798633081836751 293/relapse/0.561742731050935 496/respons/0.443302515634159 632/relapse/0.720862781728907
34/respons/0.427135316401258 50/respons/0.284141265225886
34/ongoing/0.547381600342291 268/respons/0.527542549382844
34/ongoing/0.385089408111598
28/ongoing/0.332921540345558
27/ongoing/0.291052874681834
26/ongoing/0.19402220808664 41/ongoing/0.305867746398343 182/respons/0.165493241808939
24/ongoing/0.591810235926498 290/respons/0.326202888533125 594/respons/0.224354733562528
20/ongoing/0.554177055290755 219/respons/0.32951447977478
0/primary/0.415482395661587 22/ongoing/0.309004491242137 240/respons/0.25656828347165
0/primary/0.362894531387034 120/respons/0.362394850367901
0/primary/0.624170085206838 19/ongoing/0.644500839963237
-1/primary/0.974750092403281 23/ongoing/0.568685673491913 346/ongoing/0.555735278109459 639/ongoing/0.972852834845168
-1/relapse/0.383535434991633 27/ongoing/0.29426335668555 94/ongoing/0.357250303721605 304/respons/0.271176628257222
-1/primary/0.983855524995974 25/ongoing/0.401583253655494 546/respons/0.451199907233696 669/relapse/0.883988400174496
-1/primary/0.928764685072207 41/ongoing/0.259586995977167 212/respons/0.185219017697959 451/relapse/0.704019127440048
-1/primary/0.617431290038785 481/relapse/0.525793831849779 509/relapse/0.706211330747414 561/ongoing/0.893313657146002
-1/primary/0.834560857658406 70/ongoing/0.226546009772686 361/respons/0.232672724111216
-1/primary/0.909810411543493 12/ongoing/0.897199017529804 242/respons/0.258883642143751
-1/primary/0.508678771853642 22/ongoing/0.375531706520379 192/respons/0.275788244252775
-1/primary/0.406644955799209 47/ongoing/0.218347570926673 117/respons/0.346997927743123
-1/primary/0.818995661512192 53/ongoing/0.803878578452391 145/relapse/0.812162088309081
-1/primary/0.701736165021302 43/ongoing/0.445782057479679 165/ongoing/0.229721020757955
-1/primary/0.726783836666016 19/ongoing/0.295582563434254 198/respons/0.238761369303733
-1/primary/0.681684225675378 86/ongoing/0.263200602188062 247/respons/0.137705691884182
-1/primary/0.705405540778959 10/ongoing/0.679689322166844 84/relapse/0.757125114435225
-1/primary/0.42823605598001 51/ongoing/0.236532560157115 71/ongoing/0.50984374294185
-1/primary/0.899277695734209 16/ongoing/0.691218752240466 252/respons/0.290633894775043
-1/primary/0.948987521116501 47/ongoing/0.273042321225066 161/ongoing/0.739954817481833
-1/primary/0.925093739363926 40/ongoing/0.396485759619796 706/relapse/0.740849862947807
-1/primary/0.931396793447838 35/ongoing/0.463646903804138 444/respons/0.380991952345412
-1/primary/0.915774305537495 34/ongoing/0.509047960949303 246/respons/0.288199811982574
-1/primary/0.446581446994585 29/ongoing/0.260422762263526 190/respons/0.251162035352911
-1/primary/0.434254584078204 16/ongoing/0.511748627082977 237/respons/0.302245063201213
-1/primary/0.846584568531381 24/ongoing/0.224456240323413
-1/primary/0.236460126040645 57/ongoing/0.204455024011332
-1/primary/0.830909165894454 273/respons/0.565713127903851
-1/primary/0.196094624687901 95/ongoing/0.136242187434948
-1/primary/0.756946167059704 54/ongoing/0.188725184745989
-1/primary/0.970993722900838 28/ongoing/0.667202498431076
-1/primary/0.987399978627457 210/respons/0.474783926278667
-1/primary/0.936358380269485 27/ongoing/0.31606831325524
-1/primary/0.319815404284887 216/respons/0.215357207445065
-1/primary/0.731143789752833 28/ongoing/0.480883726272413
-1/primary/0.438080264477187 91/respons/0.3256425701336
-1/primary/0.13980710566271 127/respons/0.131432956383191
-1/primary/0.470242200291103 28/ongoing/0.354091421957025
-1/primary/0.10495034959544
-1/primary/0.789146513755001
-2/primary/0.580445523767739 77/ongoing/0.486058508173249 186/respons/0.561722618190659
-4/primary/0.528580483502222 79/ongoing/0.372640419652416 304/respons/0.242860015250214
-4/primary/0.873158041369365 31/ongoing/0.569011759264412 38/ongoing/0.621261012832388
-4/primary/0.82210309105068 576/respons/0.317603676479125
-5/primary/0.942781052218662 27/ongoing/0.499550555543686
-5/primary/0.99607818330101 76/ongoing/0.690044017053884
-6/primary/0.806569725161593 38/ongoing/0.771645515071489 223/relapse/0.309809612466363 337/relapse/0.435463554658227 447/ongoing/0.278010220746999 654/respons/0.247531749660259
-6/primary/0.599459312551482 24/ongoing/0.38422973701901 155/ongoing/0.324752977246348
-7/primary/0.995385028814754
-8/primary/0.978661675835575 104/ongoing/0.350298033812063 146/ongoing/0.312405843624089 294/respons/0.40750086240046
-11/primary/0.950130149255101 69/ongoing/0.360765606138844 160/respons/0.28522394266828
-12/relapse/0.862424912483291 463/relapse/0.452152578338028
-12/primary/0.994000212289519 71/ongoing/0.586952773976866
-15/primary/0.923266187288688 22/ongoing/0.456364487690764 615/respons/0.268633993681964
-16/primary/0.823693738963325 251/respons/0.383288730558692 278/relapse/0.535929963663214 328/ongoing/0.464537339153693 509/relapse/0.507187083669052 574/relapse/0.830997233036255
-17/primary/0.856213318497063 36/ongoing/0.686556422166712 207/ongoing/0.879760587833582
-17/primary/0.93178588327609
-18/primary/0.978763665006671 227/ongoing/0.804157053086853 301/ongoing/0.940970243306236 387/ongoing/0.929695689079531
-19/primary/0.949570622914595 29/ongoing/0.601594136081161 191/respons/0.464915236017177 464/respons/0.513394013182932
-20/primary/0.940837425995757 64/ongoing/0.468378546212972
-21/primary/0.980437182977792 581/relapse/0.790193885335034
-27/primary/0.738134432017206 195/respons/0.468945323565485 378/relapse/0.721300193353358 408/relapse/0.843881940468162 506/ongoing/0.904699875074217
-28/primary/0.991654003671547 78/ongoing/0.704477045743263 574/respons/0.664563482014918
-32/primary/0.957521836831903 20/ongoing/0.483219627759995 79/ongoing/0.403183038574349
-37/primary/0.914499505067618 256/respons/0.310798735136599 468/respons/0.247608825124443
-43/primary/0.960705091949087 413/relapse/0.878143089598056

## Sheet: Figure 6
Datapoints for timeseries with cluster assignments and clinical features.
Cluster centers:
cluster	d-180	d-120	d-60	d-43	d-37	d-32	d-28	d-27	d-21	d-20	d-19	d-18	d-17	d-16	d-15	d-12	d-11	d-8	d-7	d-6	d-5	d-4	d-2	d-1	d0	d10	d12	d16	d19	d20	d22	d23	d24	d25	d26	d27	d28	d29	d31	d34	d35	d36	d37	d38	d40	d41	d42	d43	d46
c1	0.654126364571143	0.689335343564102	0.724544322557061	0.7345201999384	0.738041097837696	0.740975179420442	0.74332244468664	0.743909261003189	0.747430158902485	0.748016975219034	0.748603791535584	0.749190607852133	0.749777423918952	0.750364242130534	0.75095106645322	0.75271161575128	0.753298504181764	0.755059340995348	0.75564635699505	0.756233414802902	0.756820518385245	0.757407671708416	0.758582143442598	0.759169469786287	0.759756862598055	0.765636213478655	0.766813691457752	0.769170777870865	0.770940714071509	0.771531140433825	0.77271271360023	0.773303876737192	0.773895301322876	0.774486993145224	0.775078957516446	0.775671199748616	0.776263725153778	0.776856539043973	0.778043053527633	0.779825121691931	0.780419499811933	0.781012452869894	0.781602194780645	0.782186939459015	0.78333429277794	0.783893329248156	0.784440532926298	0.784975661632115	0.786509263922946
c2	0.834463832828226	0.749382679268615	0.664301525709005	0.640195198867115	0.631687083511154	0.624596987381186	0.618924910477212	0.617506891251219	0.608999382603613	0.607581758753875	0.60616427654105	0.604746957551317	0.603329823370856	0.601912895585845	0.600496195782462	0.596247680123875	0.594832108108796	0.590587493883408	0.589173395035492	0.587759718444814	0.586346485697552	0.584933718379886	0.582109666378054	0.580698424866247	0.579287743874609	0.565228126302284	0.562430492632588	0.556854430009765	0.552691606208111	0.551308069402203	0.548547563251583	0.547170747496615	0.545796325681704	0.544424374601722	0.543054971051541	0.541688191826033	0.540324113720069	0.538962813528522	0.536248854068166	0.532200669107553	0.530857649094816	0.529517944560599	0.528181632299773	0.526848789107211	0.524193817106366	0.522871841887826	0.521553635189256	0.52023923516662	0.516319179436123
c3	1.36618090819474	1.18158837629973	0.996995844404725	0.944694627034473	0.926235373844973	0.910852662853722	0.898546494060722	0.895469951862472	0.877010698672971	0.873934156474721	0.870857614276471	0.867781075611551	0.864704559384274	0.861628088651112	0.858551685706799	0.849323178856419	0.846247349611712	0.837021324981032	0.833946589799043	0.830872363960076	0.827798880701489	0.824726374315005	0.818585228635007	0.815517057579822	0.812450799873398	0.781944963207297	0.775890167975684	0.763841933240601	0.754866818205099	0.751887992498488	0.745951064758088	0.742993430962628	0.740043329375882	0.737100994117012	0.734166659305186	0.731240559059566	0.728322927499318	0.725413998743605	0.719623159810628	0.711007680081662	0.708155585358672	0.70531371387118	0.702482280004487	0.699661498143893	0.69405275510708	0.691265232498177	0.688489235467559	0.685724983744189	0.677504897707192
c4	0.718824615607311	0.62725628004851	0.535687944489709	0.509743582748049	0.500586749192169	0.492956054562269	0.486851498858349	0.485325359932369	0.476168526376489	0.474642387450509	0.473116248524529	0.471590109598549	0.470063970672568	0.468537831746589	0.467011692820609	0.462433276042668	0.460907137116688	0.456328720338748	0.454802581412768	0.453276442486788	0.451750303560808	0.450224164634828	0.447171886782868	0.445645747856888	0.444119598716533	0.428862881466312	0.425814100387895	0.419720972280442	0.415155927209453	0.413635315970289	0.410595874638497	0.4090771030358	0.407559003135188	0.406041604181627	0.404524935420081	0.403009026095515	0.401493905452891	0.399979602737164	0.396953568066205	0.392421381635277	0.390912600624909	0.389404842256097	0.387898135773794	0.38639251042295	0.383384620095446	0.381882413608689	0.380381405233198	0.378881624213923	0.374389937742913
Datapoints for individual patients.
Cluster	DiagnoseOffset/Score	Stage	Histology	Alive/Deceased
c2	88/0.33613781285279 110/0.627201987905435 274/0.232194109015126	3	LGS	Alive
c2	-1/0.846584568531381 24/0.224456240323413	3	HGS	Alive
c2	-2/0.580445523767739 77/0.486058508173249 186/0.561722618190659	1	Clear Cell	Alive
c2	105/0.418051597457803 229/0.24772768708831 413/0.868783357845649 623/0.95223533880414 630/0.945200765067579	4	HGS	Deceased
c2	-27/0.738134432017206 195/0.468945323565485 378/0.721300193353358 408/0.843881940468162 506/0.904699875074217	4	Carcinosarcoma	Deceased
c2	-1/0.701736165021302 43/0.445782057479679 165/0.229721020757955	4	HGS	Alive
c2	20/0.554177055290755 219/0.32951447977478	3	HGS	Alive
c2	68/0.452678690291989 90/0.478776768173184	3	Carcinosarcoma	Deceased
c2	-1/0.928764685072207 41/0.259586995977167 212/0.185219017697959 451/0.704019127440048	4	HGS	Deceased
c2	70/0.417045500104703 141/0.505113145518477 261/0.456859463652443 322/0.751258292877517	4	HGS	Deceased
c2	-1/0.936358380269485 27/0.31606831325524	4	Carcinosarcoma	Deceased
c2	-1/0.731143789752833 28/0.480883726272413	2	HGS	Alive
c2	120/0.445989210600299 153/0.39362544470386 309/0.419457617803638	4	HGS	Deceased
c2	0/0.624170085206838 19/0.644500839963237	1	Endometroid	Alive
c2	34/0.547381600342291 268/0.527542549382844	3	HGS	Alive
c1	-1/0.974750092403281 23/0.568685673491913 346/0.555735278109459 639/0.972852834845168	4	HGS	Deceased
c1	202/0.503414199235381 257/0.772743224635604	3	HGS	Deceased
c1	-43/0.960705091949087 413/0.878143089598056	2	HGS	Deceased
c1	-1/0.818995661512192 53/0.803878578452391 145/0.812162088309081	1	HGS	Alive
c1	-17/0.856213318497063 36/0.686556422166712 207/0.879760587833582	3	HGS	Deceased
c1	-1/0.705405540778959 10/0.679689322166844 84/0.757125114435225	4	Clear Cell	Deceased
c1	-18/0.978763665006671 227/0.804157053086853 301/0.940970243306236 387/0.929695689079531	4	HGS	Deceased
c1	-21/0.980437182977792 581/0.790193885335034	4	HGS	Deceased
c1	-1/0.617431290038785 481/0.525793831849779 509/0.706211330747414 561/0.893313657146002	3	HGS	Deceased
c3	-16/0.823693738963325 251/0.383288730558692 278/0.535929963663214 328/0.464537339153693 509/0.507187083669052 574/0.830997233036255	4	HGS	Deceased
c3	-32/0.957521836831903 20/0.483219627759995 79/0.403183038574349	3	HGS	Alive
c3	-19/0.949570622914595 29/0.601594136081161 191/0.464915236017177 464/0.513394013182932	3	HGS	Alive
c3	36/0.416139338332401 371/0.55843153961041 608/0.274247154980392	3	LGS	Deceased
c3	-6/0.806569725161593 38/0.771645515071489 223/0.309809612466363 337/0.435463554658227 447/0.278010220746999 654/0.247531749660259	3	HGS	Deceased
c3	75/0.691116197834543 106/0.604111590143744	4	HGS	Alive
c3	-12/0.862424912483291 463/0.452152578338028	3	HGS	Deceased
c3	-1/0.909810411543493 12/0.897199017529804 242/0.258883642143751	4	HGS	Alive
c3	-1/0.789146513755001	2	Unknown	Alive
c3	64/0.818642228146862 92/0.32825413414408	3	Carcinosarcoma	Deceased
c3	-28/0.991654003671547 78/0.704477045743263 574/0.664563482014918	4	HGS	Deceased
c3	34/0.778464238407372 41/0.798633081836751 293/0.561742731050935 496/0.443302515634159 632/0.720862781728907	3	Clear Cell	Deceased
c3	-1/0.830909165894454 273/0.565713127903851	3	HGS	Deceased
c3	-8/0.978661675835575 104/0.350298033812063 146/0.312405843624089 294/0.40750086240046	4	HGS	Alive
c3	-1/0.983855524995974 25/0.401583253655494 546/0.451199907233696 669/0.883988400174496	3	HGS	Deceased
c3	76/0.556427246050101 94/0.306830607297889 363/0.420503447108618	3	HGS	Alive
c3	-1/0.970993722900838 28/0.667202498431076	4	HGS	Deceased
c3	46/0.666358221441471 68/0.57568032688974	4	HGS	Deceased
c3	-1/0.987399978627457 210/0.474783926278667	3	HGS	Deceased
c3	-1/0.899277695734209 16/0.691218752240466 252/0.290633894775043	3	HGS	Alive
c3	-15/0.923266187288688 22/0.456364487690764 615/0.268633993681964	4	LGS	Deceased
c3	66/0.975706470093123 125/0.447774577851046 143/0.380611845220649	2	HGS	Alive
c3	79/0.595725010417337 328/0.359334785923873	3	HGS	Deceased
c3	-1/0.948987521116501 47/0.273042321225066 161/0.739954817481833	3	Endometroid	Deceased
c3	-17/0.93178588327609	3	HGS	Alive
c3	-1/0.925093739363926 40/0.396485759619796 706/0.740849862947807	4	LGS	Deceased
c3	-1/0.931396793447838 35/0.463646903804138 444/0.380991952345412	3	HGS	Deceased
c3	-5/0.942781052218662 27/0.499550555543686	4	HGS	Deceased
c3	-37/0.914499505067618 256/0.310798735136599 468/0.247608825124443	3	HGS	Alive
c3	-1/0.915774305537495 34/0.509047960949303 246/0.288199811982574	3	HGS	Deceased
c3	24/0.591810235926498 290/0.326202888533125 594/0.224354733562528	4	HGS	Deceased
c3	-4/0.873158041369365 31/0.569011759264412 38/0.621261012832388	3	LGS	Deceased
c3	-7/0.995385028814754	4	HGS	Deceased
c3	-11/0.950130149255101 69/0.360765606138844 160/0.28522394266828	3	Endometroid	Alive
c3	-5/0.99607818330101 76/0.690044017053884	4	HGS	Alive
c3	-4/0.82210309105068 576/0.317603676479125	4	HGS	Alive
c3	-20/0.940837425995757 64/0.468378546212972	3	HGS	Deceased
c3	-12/0.994000212289519 71/0.586952773976866	3	HGS	Deceased
c3	87/0.622380993951435	3	Carcinosarcoma	Deceased
c4	56/0.194898689317219 131/0.175177854997432 313/0.175310440374686	1	Non-Ephitelial	Alive
c4	57/0.333558697300358 91/0.284142197917045 195/0.27247240739436 317/0.319537647379881	1	Non-Ephitelial	Alive
c4	-1/0.10495034959544	1	Unknown	Alive
c4	413/0.21860620994132 614/0.19771413551908	4	HGS	Alive
c4	-1/0.834560857658406 70/0.226546009772686 361/0.232672724111216	1	Endometroid	Alive
c4	-1/0.236460126040645 57/0.204455024011332	1	Non-Ephitelial	Alive
c4	-1/0.508678771853642 22/0.375531706520379 192/0.275788244252775	2	Endometroid	Alive
c4	-1/0.383535434991633 27/0.29426335668555 94/0.357250303721605 304/0.271176628257222	3	LGS	Alive
c4	-1/0.406644955799209 47/0.218347570926673 117/0.346997927743123	1	Non-Ephitelial	Alive
c4	-1/0.726783836666016 19/0.295582563434254 198/0.238761369303733	1	Endometroid	Alive
c4	178/0.279008005969717 372/0.317545159344549	1	HGS	Deceased
c4	-1/0.681684225675378 86/0.263200602188062 247/0.137705691884182	1	Endometroid	Alive
c4	-4/0.528580483502222 79/0.372640419652416 304/0.242860015250214	3	HGS	Alive
c4	-1/0.196094624687901 95/0.136242187434948	1	Endometroid	Alive
c4	-1/0.756946167059704 54/0.188725184745989	1	Endometroid	Alive
c4	34/0.427135316401258 50/0.284141265225886	2	Mucinous	Alive
c4	0/0.415482395661587 22/0.309004491242137 240/0.25656828347165	2	HGS	Alive
c4	-1/0.42823605598001 51/0.236532560157115 71/0.50984374294185	3	HGS	Alive
c4	447/0.250674327104307 629/0.251632065684624	3	LGS	Alive
c4	300/0.255471826873857	3	LGS	Deceased
c4	37/0.251332251063169 162/0.267229607519239	1	Clear Cell/Endometroid	Alive
c4	-6/0.599459312551482 24/0.38422973701901 155/0.324752977246348	2	Clear Cell	Alive
c4	-1/0.319815404284887 216/0.215357207445065	1	Mucinous	Alive
c4	0/0.362894531387034 120/0.362394850367901	1	LGS	Alive
c4	42/0.206078992153793 189/0.188437535039293	1	Clear Cell	Alive
c4	26/0.19402220808664 41/0.305867746398343 182/0.165493241808939	3	HGS	Alive
c4	87/0.238134579591254 176/0.190304315329946	1	Mucinous	Alive
c4	-1/0.438080264477187 91/0.3256425701336	1	Endometroid	Alive
c4	-1/0.446581446994585 29/0.260422762263526 190/0.251162035352911	4	LGS	Alive
c4	28/0.332921540345558	2	Endometroid	Deceased
c4	-1/0.434254584078204 16/0.511748627082977 237/0.302245063201213	4	HGS	Alive
c4	34/0.385089408111598	1	Endometroid	Alive
c4	-1/0.13980710566271 127/0.131432956383191	1	Non-Ephitelial	Alive
c4	-1/0.470242200291103 28/0.354091421957025	4	LGS	Alive
c4	27/0.291052874681834	3	Non-Ephitelial	Deceased
[truncated: 136 more columns]
